# Supplementary material for: Pangenome analysis reveals transposon-driven genome evolution in cotton
Source: BMC Biol. 2024 Apr 23;22:92. doi: 10.1186/s12915-024-01893-2 (PMC11040754; doi:10.1186/s12915-024-01893-2)
Supplement: Supplementary file 2 — Additional file 2. Table S1. Summary of whole genome sequencing data. Table S2. NRS statistics. Table S3. PCR primer used in the validation of five selected non-reference genes. Table S4. Summary of CDS regions that contain TE domains.Table S5. LTR-RT family content in four genomes. [file 12915_2024_1893_MOESM2_ESM.xlsx]

## Sheet: Table S1
Table S1. Summary of whole genome sequencing data.
Sample	Depth	cultivar	Species	Country	Province	SRA ID	Group	Source
J1	17.48	ZheJiangYuYaoHuangDiDaBu	Gossypium arboreum	China	ZheJiang	SRP353384	CHN	1
J2	20.33	ZheJiangShangYuQingShanHongGeng	Gossypium arboreum	China	ZheJiang	SRP353384	CHN	1
J3	20.4	NaTongGuanYinHua	Gossypium arboreum	China	JiangSu	SRP353384	CHN	1
J4	18.41	ShangHaiYingHuMian	Gossypium arboreum	China	JiangSu	SRP353384	CHN	1
J5	19.98	ShanDongXiaoYuHua	Gossypium arboreum	China	ShanDong	SRP353384	CHN	1
J6	21.1	DingTaoZhongMian	Gossypium arboreum	China	ShanDong	SRP353384	CHN	1
J7	20.8	ChangZi-1	Gossypium arboreum	China	HuNan	SRP353384	CHN	1
J9	22.57	SuiXianZiHuaMian	Gossypium arboreum	China	HeNan	SRP353384	CHN	1
J10	19.86	DanXianXiaoZiHua	Gossypium arboreum	China	ShanDong	SRP353384	CHN	1
J10-2	23.3	WangMoSangLangDaMianHua	Gossypium arboreum	China	GuiZhou	SRP353384	CHN	1
J11	18.94	HuangZhou	Gossypium arboreum	China	HuBei	SRP353384	CHN	1
J12	28.87	TongNong-1	Gossypium arboreum	China	AnHui	SRP353384	CHN	1
J13	17.97	ZhongYinZaJiaoMian-4	Gossypium arboreum	China	JiangSu	SRP353384	CHN	1
J14	18.96	ZhongYinZaJiaoMian-5	Gossypium arboreum	China	JiangSu	SRP353384	CHN	1
J15	24.07	WanGuiChiWuZi	Gossypium arboreum	China	AnHui	SRP353384	CHN	1
J15-2	21.27	Gossypium arboreum	Gossypium arboreum	-	-	SRP353384	CHN	1
J16	19.67	ShanDongXiaoGuangXu	Gossypium arboreum	China	ShanDong	SRP353384	CHN	1
J17	28.97	HuNaGuiYangTuMian	Gossypium arboreum	China	HuNan	SRP353384	CHN	1
J18	21.67	YuanShiZhongMian	Gossypium arboreum	China	HeBei	SRP353384	CHN	1
J19	29.13	LiaoYang-1	Gossypium arboreum	China	LiaoNing	SRP353384	CHN	1
J20	20.95	JiaDingZhongMian	Gossypium arboreum	China	ShangHai	SRP353384	CHN	1
J21	21.31	ZheJiangYuYaoZiXueMianHua	Gossypium arboreum	China	ZheJiang	SRP353384	CHN	1
J22	25.51	ZheJiangShangYuDaKeLuShu	Gossypium arboreum	China	ZheJiang	SRP353384	CHN	1
J23	20.37	AnGuoLiuShuangShuDaQingJie	Gossypium arboreum	China	HeBei	SRP353384	CHN	1
J24	20.94	ShiXiYa-1	Gossypium arboreum	China	HeBei	SRP353384	CHN	1
J25	17.39	XiaoGanTieZiXiaoYiHua	Gossypium arboreum	China	HuBei	SRP353384	CHN	1
J26	21.7	ShangQiuXiaoBaiHua	Gossypium arboreum	China	HeNan	SRP353384	CHN	1
J27	23.21	Gossypium arboreum	Gossypium arboreum	-	-	SRP353384	CHN	1
J27-2	19.1	JiangSuChangShuHeiZi	Gossypium arboreum	China	JiangSu	SRP353384	CHN	1
J28	26.31	XiaoBaiHua(HaiMen)	Gossypium arboreum	China	JiangSu	SRP353384	CHN	1
J29	25.39	JiangSuHongJingJiJiao	Gossypium arboreum	China	JiangSu	SRP353384	CHN	1
J31	24.5	NaTongQingJingJiJiaoYaLingGuoHuangHua	Gossypium arboreum	China	JiangSu	SRP353384	CHN	1
J32	20.49	NaTongZiJingJiJiaoBaiHuaHongXin	Gossypium arboreum	China	JiangSu	SRP353384	CHN	1
J33	20.48	JiangSuChangShuJiJiaoMian	Gossypium arboreum	China	JiangSu	SRP353384	CHN	1
J34	19.31	119S	Gossypium arboreum	China	-	SRP353384	CHN	1
J35	20.96	PingZhanZhaiZhongMian	Gossypium arboreum	China	YunNan	SRP353384	CHN	1
J36	21.43	LiaoZhongHong	Gossypium arboreum	China	LiaoNing	SRP353384	CHN	1
J36-2	20.77	IndiaN.V50-70	Gossypium arboreum	India	-	SRP353384	South Asia	1
J37	21.1	JiangYinBaiZi	Gossypium arboreum	China	JiangSu	SRP353384	CHN	1
J38	21.74	BaoShanTuMian	Gossypium arboreum	China	YunNan	SRP353384	CHN	1
J39	22.26	SuiXianBaiZi	Gossypium arboreum	China	HuBei	SRP353384	CHN	1
J40	19.94	YunNanHuangRongTumian	Gossypium arboreum	China	YunNan	SRP353384	CHN	1
J41	23.37	XiWang-1	Gossypium arboreum	China	ShanDong	SRP353384	CHN	1
J42	18.83	TieMuChi	Gossypium arboreum	China	LiaoNing	SRP353384	CHN	1
J43	17.52	GeBeiMian	Gossypium arboreum	China	GuangDong	SRP353384	CHN	1
J44	17.09	SuBianTieZi	Gossypium arboreum	China	HuBei	SRP353384	CHN	1
J45	23.05	LiaoNingZhongMian	Gossypium arboreum	China	LiaoNing	SRP353384	CHN	1
J46	20.27	KaiYuanTuMian	Gossypium arboreum	China	YunNan	SRP353384	CHN	1
J47	21.04	XiaoGanTieZiDaYiHua	Gossypium arboreum	China	HuBei	SRP353384	CHN	1
J48	27.25	HuangGangAiJiaoCha	Gossypium arboreum	China	HuBei	SRP353384	CHN	1
J49	24.74	WanZiZhongMian	Gossypium arboreum	China	HeBei	SRP353384	CHN	1
J50	23.78	DaYeXiRongJian	Gossypium arboreum	China	HuBei	SRP353384	CHN	1
J51	29.34	NaTongQingJingTongMian	Gossypium arboreum	China	JiangSu	SRP353384	CHN	1
J52	22.68	HaiMenLuHeZi	Gossypium arboreum	China	JiangSu	SRP353384	CHN	1
J53	21.09	HaiMenZiMianHua	Gossypium arboreum	China	JiangSu	SRP353384	CHN	1
J54	17.01	HaiMenJiJiaoMian	Gossypium arboreum	China	JiangSu	SRP353384	CHN	1
J55	16.9	HaiMenHuangHuaQingJingJiJiaoMian	Gossypium arboreum	China	JiangSu	SRP353384	CHN	1
J56	17.78	SiYangCangJiQingJingZhongMian	Gossypium arboreum	China	JiangSu	SRP353384	CHN	1
J57	20.01	JiangSuXuZhouZhongMian	Gossypium arboreum	China	JiangSu	SRP353384	CHN	1
J58	26.41	TangShanBaiZiZhongMian	Gossypium arboreum	China	AnHui	SRP353384	CHN	1
J59	22.21	PiaoYangTieZi	Gossypium arboreum	China	JiangSu	SRP353384	CHN	1
J60	19.84	BaiWanMian83-4	Gossypium arboreum	China	JiangSu	SRP353384	CHN	1
J61	20.37	ChangShuChangYinBaiHua	Gossypium arboreum	China	JiangSu	SRP353384	CHN	1
J62	19.95	JiangSuChangShuLongZhong-1	Gossypium arboreum	China	JiangSu	SRP353384	CHN	1
J63	21	JiangSuChangShuYangMaoBai	Gossypium arboreum	China	JiangSu	SRP353384	CHN	1
J64	14.87	JiangYinBaiZi111	Gossypium arboreum	China	JiangSu	SRP353384	CHN	1
J65	20.02	JiangYinJiJiaoMianGuangZi	Gossypium arboreum	China	JiangSu	SRP353384	CHN	1
J66	23.02	ShangHaiDaZiMian	Gossypium arboreum	China	ShangHai	SRP353384	CHN	1
J67	25.27	ShangHaiJinJiaHuaZi	Gossypium arboreum	China	ShangHai	SRP353384	CHN	1
J68	23.11	JiaDingBaiZi	Gossypium arboreum	China	ShangHai	SRP353384	CHN	1
J69	24.68	PuDongHuoJiMian	Gossypium arboreum	China	ShangHai	SRP353384	CHN	1
J70	20.99	JiangSuChuanShaQingJingZhongMian	Gossypium arboreum	China	ShangHai	SRP353384	CHN	1
J71	17.88	JiangSuFengXianZhongMian	Gossypium arboreum	China	ShangHai	SRP353384	CHN	1
J72	16.4	QingPuXiaoZiZhongMian	Gossypium arboreum	China	ShangHai	SRP353384	CHN	1
J73	18.43	BaoShanZiHua	Gossypium arboreum	China	ShangHai	SRP353384	CHN	1
J74	18.99	ZheJiangXiaoShanZiHongGengDaKeMianBaiZi	Gossypium arboreum	China	ZheJiang	SRP353384	CHN	1
J75	21.34	ZheJiangXiaoShanZiHongGengDaKeMianGuangZi	Gossypium arboreum	China	ZheJiang	SRP353384	CHN	1
J76	22.65	PingHuXiaoZhongHuiZi	Gossypium arboreum	China	ZheJiang	SRP353384	CHN	1
J77	18.74	ZheJiangHaiYanLuShu	Gossypium arboreum	China	ZheJiang	SRP353384	CHN	1
J78	19.24	ZheJiangDingHaiZhongMian	Gossypium arboreum	China	ZheJiang	SRP353384	CHN	1
J79	16.71	AnHuiShuChengZhongMian	Gossypium arboreum	China	AnHui	SRP353384	CHN	1
J80	17.7	AnHuiFuYangEYangHua	Gossypium arboreum	China	AnHui	SRP353384	CHN	1
J81	25.92	AnHuiFuYangZiSeXiaoHua	Gossypium arboreum	China	AnHui	SRP353384	CHN	1
J82	19.41	AnHuiChuXianXiaoZiMian	Gossypium arboreum	China	AnHui	SRP353384	CHN	1
J83	18.09	AnHuiQuanJiaoZhongMian	Gossypium arboreum	China	AnHui	SRP353384	CHN	1
J84	21.45	AnHuiQuanJiaoXiaoZiMianMaoZi	Gossypium arboreum	China	AnHui	SRP353384	CHN	1
J85	18.9	AnHuiQuanJiaoXiaoZiMianGuangZi	Gossypium arboreum	China	AnHui	SRP353384	CHN	1
J86	19.47	AnHuiDingYuanZiHuaMian	Gossypium arboreum	China	AnHui	SRP353384	CHN	1
J87	20.66	FengYangZhongMian	Gossypium arboreum	China	AnHui	SRP353384	CHN	1
J88	20.6	HuaZhongZiGanZhongMian	Gossypium arboreum	China	HuBei	SRP353384	CHN	1
J89	19.03	TongChengZhongMianHuiZi	Gossypium arboreum	China	AnHui	SRP353384	CHN	1
J90	20.11	AnHuiGuiChiZhongMian	Gossypium arboreum	China	AnHui	SRP353384	CHN	1
J91	21.12	AnHuiGuiChiXiaoZiMianBaiZi	Gossypium arboreum	China	AnHui	SRP353384	CHN	1
J92	19.44	AnHuiGuiChiXiaoZiMianHuiZi	Gossypium arboreum	China	AnHui	SRP353384	CHN	1
J93	19.77	JiangXiXiuShuiZhongMianMaoZi	Gossypium arboreum	China	JiangXi	SRP353384	CHN	1
J94	22.23	AnHuiTongLingZhongMian	Gossypium arboreum	China	AnHui	SRP353384	CHN	1
J95	12.7	XiaoGanQingPiSuZhongMianBaiZi(DaYiFen)	Gossypium arboreum	China	HuBei	SRP353384	CHN	1
J96	20.52	EChengXianZhongMian	Gossypium arboreum	China	HuBei	SRP353384	CHN	1
J97	15.53	JiangLingZhongMian	Gossypium arboreum	China	HuBei	SRP353384	CHN	1
J98	18.12	HuNaMaYangTieZiMian	Gossypium arboreum	China	HuNan	SRP353384	CHN	1
J100	18.79	SiChuanShuangLiuZhongMian	Gossypium arboreum	China	SiChuan	SRP353384	CHN	1
J101	18.96	SiChuanMianYangZhongMian	Gossypium arboreum	China	SiChuan	SRP353384	CHN	1
J102	22.8	SiChuanSuiNingZhongMianHuiZi	Gossypium arboreum	China	SiChuan	SRP353384	CHN	1
J103	20.51	SiChuanSuiNingZhongMianBaiZi	Gossypium arboreum	China	SiChuan	SRP353384	CHN	1
J104	21.14	SiChuanSuiNingZhongMianGuangZi	Gossypium arboreum	China	SiChuan	SRP353384	CHN	1
J105	19.31	SiChuanZiZhongZhongMian	Gossypium arboreum	China	SiChuan	SRP353384	CHN	1
J106	19.75	SiChuanFuShunZhongMian	Gossypium arboreum	China	SiChuan	SRP353384	CHN	1
J107	18.89	GuiZhouJianHeZhongMian	Gossypium arboreum	China	GuiZhou	SRP353384	CHN	1
J108	20.6	GuiZhouJinPingZhongMian	Gossypium arboreum	China	GuiZhou	SRP353384	CHN	1
J109	19.79	GuangXiZuoXianZhongMian	Gossypium arboreum	China	GuangXi	SRP353384	CHN	1
J110	18.95	GuangXiTianBaoXianZhongMian	Gossypium arboreum	China	GuangXi	SRP353384	CHN	1
J111	16.33	ShanDongHuiMinLunShanXiaoMian	Gossypium arboreum	China	ShanDong	SRP353384	CHN	1
J112	18.93	ShanDongJiYangXiaoMian200	Gossypium arboreum	China	ShanDong	SRP353384	CHN	1
J113	19.67	XiaoZiJieMian	Gossypium arboreum	China	HeBei	SRP353384	CHN	1
J114	21.13	HeNaHuaiYangTuMianBaiZi	Gossypium arboreum	China	HeNan	SRP353384	CHN	1
J115	19.26	HeNaHuaiYangTuMianGuangZi	Gossypium arboreum	China	HeNan	SRP353384	CHN	1
J116	24.17	HeNaShangCaiZhongMian	Gossypium arboreum	China	HeNan	SRP353384	CHN	1
J117	18.74	ShanXiLinFenDongMaCeZhongMian	Gossypium arboreum	China	ShanXi	SRP353384	CHN	1
J118	17.86	ShanXiNaZhengZhongMian	Gossypium arboreum	China	ShanXi	SRP353384	CHN	1
J119	17.47	MeiZhongMian	Gossypium arboreum	China	-	SRP353384	CHN	1
J120	17.14	ShanDongHuiMinYiWoHou	Gossypium arboreum	China	ShanDong	SRP353384	CHN	1
J122	17.88	SiHuaZhongMian	Gossypium arboreum	China	HeBei	SRP353384	CHN	1
J123	20.51	LeTingXiaoHeiZi	Gossypium arboreum	China	HeBei	SRP353384	CHN	1
J124	17.8	AKeXiaoYangHua	Gossypium arboreum	China	HeBei	SRP353384	CHN	1
J125	18.59	ZiJieZiHeZhongMian	Gossypium arboreum	China	HeBei	SRP353384	CHN	1
J126	15.33	YuXi3-3	Gossypium arboreum	China	HeBei	SRP353384	CHN	1
J127	16.95	ZhongMian-6	Gossypium arboreum	China	LiaoNing	SRP353384	CHN	1
J128	28.04	ChiMuBaiZhong	Gossypium arboreum	China	LiaoNing	SRP353384	CHN	1
J129-1	21.43	ZhongYinZaJiaoZhong	Gossypium arboreum	China	JiangSu	SRP353384	CHN	1
J129-2	21.35	HeNaShangQiuHuiZi	Gossypium arboreum	China	HeNan	SRP353384	CHN	1
J130	18.75	YuYaoZiBaiYi	Gossypium arboreum	China	ZheJiang	SRP353384	CHN	1
J131	23.25	MoYangXiaoHua	Gossypium arboreum	China	GuiZhou	SRP353384	CHN	1
J132	21.2	LuoKunQuXiaoHua	Gossypium arboreum	China	GuiZhou	SRP353384	CHN	1
J133	21.03	NaYeXiaoHua	Gossypium arboreum	China	GuiZhou	SRP353384	CHN	1
J134	23.86	PingLeXiaoHua	Gossypium arboreum	China	GuiZhou	SRP353384	CHN	1
J135	29.26	XiaZhaiXiaoHua	Gossypium arboreum	China	GuiZhou	SRP353384	CHN	1
J136	22.18	FuChuanJiangTangZhongMian	Gossypium arboreum	China	GuangXi	SRP353384	CHN	1
J137	24.05	PingGuoJiuPingZhongMian	Gossypium arboreum	China	GuangXi	SRP353384	CHN	1
J138	22.07	SanJiangBaJiangZongXuZhongMian	Gossypium arboreum	China	GuangXi	SRP353384	CHN	1
J139	24.16	ShiQianZhongMian	Gossypium arboreum	China	GuiZhou	SRP353384	CHN	1
J140-1	21.63	ChangShunDaiHuaXiaoHua	Gossypium arboreum	China	GuiZhou	SRP353384	CHN	1
J140-2	22.53	MeiZhongMian972(GuangZi)	Gossypium arboreum	China	-	SRP353384	CHN	1
J141	25.25	CongJiangZhongMian	Gossypium arboreum	China	GuiZhou	SRP353384	CHN	1
J142	20.62	AnLongXiaoHua	Gossypium arboreum	China	GuiZhou	SRP353384	CHN	1
J143	17.35	ZhenFengTuMian	Gossypium arboreum	China	GuiZhou	SRP353384	CHN	1
J144	21.3	ChangRongZhongMian	Gossypium arboreum	China	-	SRP353384	CHN	1
J145	21.32	XiuShuiZhongMianGuangZi	Gossypium arboreum	China	JiangXi	SRP353384	CHN	1
J146	17.99	MeiZhongMian971(MaoZi)	Gossypium arboreum	USA	-	SRP353384	CHN	1
J147	21.37	ShuLuBaiHuaBai	Gossypium arboreum	China	HeBei	SRP353384	CHN	1
J148	18.71	WanXianZiJieXiaoBaiHua	Gossypium arboreum	China	HeBei	SRP353384	CHN	1
J150	25.8	RuDongJiJiaoYaGuo	Gossypium arboreum	China	JiangSu	SRP353384	CHN	1
J151	19	ChangShuXiaoBaiZi	Gossypium arboreum	China	JiangSu	SRP353384	CHN	1
J152	22.92	ZheJiangZhenHaiHouShiHongJingZhongMian	Gossypium arboreum	China	ZheJiang	SRP353384	CHN	1
J153	17.03	QiangWeiNaLiangZhongMian-1	Gossypium arboreum	China	GuangXi	SRP353384	CHN	1
J154	20.98	BaMaNaTaoZhongMian	Gossypium arboreum	China	GuangXi	SRP353384	CHN	1
J155	18.5	ShiJiaZhuangJianMian	Gossypium arboreum	China	HeBei	SRP353384	CHN	1
J156	19.84	PingDongXiaoHua	Gossypium arboreum	China	GuiZhou	SRP353384	CHN	1
J158	18.67	AnGuoBaiJieBaiHua	Gossypium arboreum	China	HeBei	SRP353384	CHN	1
J159	25.18	ZheJiangHaiYanHongGeng	Gossypium arboreum	China	ZheJiang	SRP353384	CHN	1
J160	20.13	SanJiangBaJiangZhongMian	Gossypium arboreum	China	GuangXi	SRP353384	CHN	1
J161	20.5	AnHuiXuanChengZhongMianGuangZi	Gossypium arboreum	China	AnHui	SRP353384	CHN	1
J162	18.46	AnHuiLiuAnDaHuaMaoZi	Gossypium arboreum	China	AnHui	SRP353384	CHN	1
J163	23.03	AnHuiFeiXiXiaoHeiZi	Gossypium arboreum	China	AnHui	SRP353384	CHN	1
J164	17.46	SongJiangBaiZi	Gossypium arboreum	China	ShangHai	SRP353384	CHN	1
J165	20.77	FaKuBaiZi	Gossypium arboreum	China	LiaoNing	SRP353384	CHN	1
J166	22.65	HeNanShangQiuHeiZi	Gossypium arboreum	China	HeNan	SRP353384	CHN	1
J167	15.51	ZiHeZhongMian	Gossypium arboreum	China	HeBei	SRP353384	CHN	1
J168	21.04	BaiJieMian	Gossypium arboreum	China	HeBei	SRP353384	CHN	1
J169	29.69	DongLanChangJingZhongMian	Gossypium arboreum	China	GuangXi	SRP353384	CHN	1
J170	26.29	TaiCangBaiZi(Liu)	Gossypium arboreum	China	JiangSu	SRP353384	CHN	1
J171	21.7	ZhaoXianHongJieMian	Gossypium arboreum	China	HeBei	SRP353384	CHN	1
J172	20.25	PingHuXiaoZhongGuangZi	Gossypium arboreum	China	ZheJiang	SRP353384	CHN	1
J173	24.48	TuQiaoXiaoHua	Gossypium arboreum	China	GuiZhou	SRP353384	CHN	1
J174	18.6	JiJiaoZhongMian	Gossypium arboreum	China	-	SRP353384	CHN	1
J175	20.29	JiangYinBaiZi102	Gossypium arboreum	China	JiangSu	SRP353384	CHN	1
J176	16.5	NaShangQuXiaoHua	Gossypium arboreum	China	GuiZhou	SRP353384	CHN	1
J177	18.91	ZhaoXianDaQingJie	Gossypium arboreum	China	HeBei	SRP353384	CHN	1
J178	15.98	AnHuiHuaiNingXianHeiZi	Gossypium arboreum	China	AnHui	SRP353384	CHN	1
J179	19.69	GuangXiFuZhongZhongMian	Gossypium arboreum	China	GuangXi	SRP353384	CHN	1
J180	17.92	LianHuaZhongMian	Gossypium arboreum	China	JiangXi	SRP353384	CHN	1
J181	22.72	LinZeZhongMian	Gossypium arboreum	China	GanSu	SRP353384	CHN	1
J182	16.84	DaYeDaRong	Gossypium arboreum	China	HuBei	SRP353384	CHN	1
J183	18.6	ChiMuHeiZhong	Gossypium arboreum	China	LiaoNing	SRP353384	CHN	1
J184	20.52	ZheJiangJinHuaZhongMian	Gossypium arboreum	China	ZheJiang	SRP353384	CHN	1
J185	23.85	XinPuXiaoHua	Gossypium arboreum	China	GuiZhou	SRP353384	CHN	1
J187	20.68	JingXiSuiHuaiZhongMian	Gossypium arboreum	China	GuangXi	SRP353384	CHN	1
J188-1	21.5	LeYeLuoXiZhongMian1-3	Gossypium arboreum	China	GuangXi	SRP353384	CHN	1
J188-2	24.41	Gossypium arboreum	Gossypium arboreum	-	-	SRP353384	CHN	1
J189-2	21.72	HengFengTieZi	Gossypium arboreum	China	JiangXi	SRP353384	CHN	1
J191	23.69	MengLaZhongMian	Gossypium arboreum	China	YunNan	SRP353384	CHN	1
J192	23.89	ZongXuXiaoBenHua	Gossypium arboreum	China	ShanDong	SRP353384	CHN	1
J193	23.78	XueGuanXiaoHua	Gossypium arboreum	China	GuiZhou	SRP353384	CHN	1
J194	20.17	DongXiangTieZi	Gossypium arboreum	China	JiangXi	SRP353384	CHN	1
J195	18.26	AnHuiXuanChengZhongZiMianBaiZi	Gossypium arboreum	China	AnHui	SRP353384	CHN	1
J196-1	25.26	Gossypium arboreum	Gossypium arboreum	-	-	SRP353384	CHN	1
J196-2	22.91	MoJiangNaHaZhongMian	Gossypium arboreum	China	YunNan	SRP353384	CHN	1
J197	20.38	AnHuiTongChengZhongMianGuangZi	Gossypium arboreum	China	AnHui	SRP353384	CHN	1
J198	22.88	FuJianShenShanXiangZiHuaZhongMian	Gossypium arboreum	China	FuJian	SRP353384	CHN	1
J199	21.58	DingXianXiaoBaiJieMian	Gossypium arboreum	China	HeBei	SRP353384	CHN	1
J200	22.4	GanSuWuDuZhongMian	Gossypium arboreum	China	GanSu	SRP353384	CHN	1
J201	23.92	GaoTaiZhongMian	Gossypium arboreum	China	GanSu	SRP353384	CHN	1
J202	20.73	XinPingTuMian	Gossypium arboreum	China	YunNan	SRP353384	CHN	1
J203	21.57	DaZiJieMian	Gossypium arboreum	China	HeBei	SRP353384	CHN	1
J204	20.24	XinGanZhongMian	Gossypium arboreum	China	JiangXi	SRP353384	CHN	1
J205	21.95	XiaoBaiHuaZhongMian	Gossypium arboreum	China	HeBei	SRP353384	CHN	1
J206	24.23	NanDanBaDiZhongMian	Gossypium arboreum	China	GuangXi	SRP353384	CHN	1
J207	24.5	ZiYunXiaoHua	Gossypium arboreum	China	GuiZhou	SRP353384	CHN	1
J208	19.64	DaGuanXiaoHua	Gossypium arboreum	China	GuiZhou	SRP353384	CHN	1
J209	22.5	NanDanHuaiLiZhongMian	Gossypium arboreum	China	GuangXi	SRP353384	CHN	1
J210	21.54	ZiJingZhongMian	Gossypium arboreum	China	GuiZhou	SRP353384	CHN	1
J211	24.93	DuiHua	Gossypium arboreum	China	ShanDong	SRP353384	CHN	1
J212	20.2	JinXianZhongMian	Gossypium arboreum	China	HeBei	SRP353384	CHN	1
J213	21.7	AnHuiTaiHeShuangFuQuXinGouXiang	Gossypium arboreum	China	AnHui	SRP353384	CHN	1
J214	21.62	BaiMiLaHuangHuaHeiZi	Gossypium arboreum	Japan	-	SRP353384	CHN	1
J215	18.45	DeBaoBaTouZhongMian	Gossypium arboreum	China	GuangXi	SRP353384	CHN	1
J220	15.45	ShuangYinZhongMian	Gossypium arboreum	-	-	SRP353384	CHN	1
Gar58	14.79	var. indicum	Gossypium arboreum	-	-	SRR8283979	unknown	2
Gar52	12.88	var. bengalense	Gossypium arboreum	-	-	SRR8284002	unknown	2
Gar55	13.09	var. bengalense	Gossypium arboreum	-	-	SRR8283999	unknown	2
Gar39	13.22	var. cernuum	Gossypium arboreum	-	-	SRR8283974	unknown	2
Gar59	15.43	var. bengalense	Gossypium arboreum	-	-	SRR8283980	unknown	2
Gar51	13.21	var. carnuum	Gossypium arboreum	-	-	SRR8284003	unknown	2
Gar53	12.2	var. carnuum	Gossypium arboreum	-	-	SRR8284001	unknown	2
Gar63	13.74	var. bengalense	Gossypium arboreum	-	-	SRR8284010	unknown	2
Gar49	17.28	var. bengalense	Gossypium arboreum	-	-	SRR8284005	unknown	2
Gar62	13.04	var. burmanicum	Gossypium arboreum	-	-	SRR8284009	unknown	2
Gar56	16.39	var. bengalense	Gossypium arboreum	-	-	SRR8283977	unknown	2
Gar48	17.28	var. bengalense	Gossypium arboreum	-	-	SRR8284006	unknown	2
Gar50	18.86	var. bengalens	Gossypium arboreum	-	-	SRR8284004	unknown	2
Gar65	11.58	var. soudanense	Gossypium arboreum	India	West Iran	SRR8283995	South Asia	2
Gar46	15.02	Kapas	Gossypium arboreum	India	Rajastan	SRR8284008	South Asia	2
Gar45	15.78	An. B.B. 1000P7	Gossypium arboreum	Pakistan	-	SRR8283984	South Asia	2
Gar43	14.14	Kapas	Gossypium arboreum	India	Rajastan	SRR8283970	South Asia	2
Gar44	15.47	Desi Ruch	Gossypium arboreum	India	-	SRR8283983	South Asia	2
Gar42	15.38	Nanking	Gossypium arboreum	Uzbekistan	Tashkent	SRR8283969	South Asia	2
Gar38	16.18	White Flower	Gossypium arboreum	Pakistan	-	SRR8283973	South Asia	2
Gar57	14.8	var. indicum	Gossypium arboreum	India	-	SRR8283978	South Asia	2
Gar54	14.68	var. indicum	Gossypium arboreum	India	-	SRR8284000	South Asia	2
Gar01	11.56	Malvi 9	Gossypium arboreum	India	Madhya Pradesh	SRR8283993	South Asia	2
Gar34	15.1	Kokati Khaki	Gossypium arboreum	India	Maharashtra	SRR8283985	South Asia	2
Gar40	12.74	var. indicum	Gossypium arboreum	India	-	SRR8283971	South Asia	2
Gar64	14	var. bengalense	Gossypium arboreum	India	-	SRR8284011	South Asia	2
Gar31	15.4	Indicum 00038	Gossypium arboreum	India	-	SRR8283990	South Asia	2
Gar66	13.93	var. indicum	Gossypium arboreum	India	-	SRR8283997	South Asia	2
Gar60	15.97	var. cernuum	Gossypium arboreum	India	-	SRR8283981	South Asia	2
Gar47	14.04	var. roseum	Gossypium arboreum	Pakistan	-	SRR8284007	South Asia	2
Gar37	17.38	Jarilla	Gossypium arboreum	India	New Delhi	SRR8283976	South Asia	2
Gar04	16.7	var. soudanense	Gossypium arboreum	Iran	-	SRR8283992	South Asia	2
Gar41	14.12	Verum	Gossypium arboreum	India	-	SRR8283972	South Asia	2
Gar32	16.62	Dhulia 215	Gossypium arboreum	India	-	SRR8283987	South Asia	2
Gar33	16.57	Burma Silk	Gossypium arboreum	India	Maharashtra	SRR8283988	South Asia	2
Gar35	16.93	Indicum 00010	Gossypium arboreum	India	Maharashtra	SRR8283986	South Asia	2
Gar02	16.51	Koresu	Gossypium arboreum	Iran	-	SRR8283994	South Asia	2
Gar30	14.37	DC00092	Gossypium arboreum	Pakistan	Lyallpur	SRR8283989	South Asia	2
Gar61	19.35	Red Flower	Gossypium arboreum	Pakistan	-	SRR8283982	South Asia	2
Gar36	17.34	var. burmanicum	Gossypium arboreum	Burma	-	SRR8283975	South Asia	2
Gar03	18.15	Line O000824 II000I	Gossypium arboreum	Uzbekistan	-	SRR8283991	South Asia	2
Ghe02	12.18	Russian No. 2531	Gossypium herbaceum	Russian	-	SRR8283998	Gossypium herbaceum	2
Ghe01	13.47	var. africanum (Mutema)	Gossypium herbaceum	Zimbabwe	Kodoma	SRR8283996	Gossypium herbaceum	2
A2_NC501	20.09	-	Gossypium arboreum	-	-	SRR8979995	unknown	3
A2_045	27.49	39 MOLLISANI	Gossypium arboreum	Pakistan	-	SRR8979947	South Asia	3
A2_080	29.85	GAORANI-46	Gossypium arboreum	India	Gujarat	SRR8979921	South Asia	3
A2_061	24	-	Gossypium arboreum	Japan	-	SRR8979942	South Asia	3
A2_046	32.34	DC-92	Gossypium arboreum	Pakistan	-	SRR8979946	South Asia	3
A2_084	52.33	SANGUIENUM MINOR	Gossypium arboreum	India	Gujarat	SRR8979920	South Asia	3
A2_043	33.66	SAMJU	Gossypium arboreum	Korea	-	SRR8979945	South Asia	3
A2_079	61.3	MUDHOL-2680	Gossypium arboreum	India	Gujarat	SRR8979953	South Asia	3
A2_087	31.79	NORTHERN-14	Gossypium arboreum	India	Gujarat	SRR8979918	South Asia	3
A2_085	31.51	CHANG FEND	Gossypium arboreum	India	Gujarat	SRR8979919	South Asia	3
A2_019	34.86	VERUM	Gossypium arboreum	India	Madhya Pradesh	SRR8979974	South Asia	3
A2_026	28.68	KAPAS	Gossypium arboreum	India	-	SRR8979976	South Asia	3
A2_034	73.63	NEGLECTUM	Gossypium arboreum	India	-	SRR8979980	South Asia	3
A2_029	29.15	KAPAS	Gossypium arboreum	India	-	SRR8979977	South Asia	3
A2_057	30.74	COMPANY NO. 3	Gossypium arboreum	India	-	SRR8979951	South Asia	3
A2_040	26.94	-	Gossypium arboreum	India	-	SRR8979972	South Asia	3
A2_021	40.44	NANKING	Gossypium arboreum	Former Soviet Union	-	SRR8979975	South Asia	3
A2_041	34.68	K-1	Gossypium arboreum	India	Maharashtra	SRR8979973	South Asia	3
A2_044	52.03	YONG-GANG	Gossypium arboreum	Korea	-	SRR8979944	South Asia	3
A2_031	33.88	AN. B.B. 1-P7	Gossypium arboreum	India	-	SRR8979979	South Asia	3
A2_091	49.9	NANKING KHAKHI	Gossypium arboreum	India	Gujarat	SRR8979925	South Asia	3
A2_030	36.83	KAPAS	Gossypium arboreum	India	-	SRR8979978	South Asia	3
A2_047	55.53	GAORANI	Gossypium arboreum	Sudan	-	SRR8979949	South Asia	3
A2_038	25.67	-	Gossypium arboreum	India	-	SRR8979981	South Asia	3
A2_154	23.27	Liaochung 6	Gossypium arboreum	China	-	SRR8979932	CHN	3
A2_142	41.77	Liaoyang No. 1	Gossypium arboreum	China	-	SRR8979936	CHN	3
A2_156	29.79	JIANG YIN	Gossypium arboreum	China	-	SRR8979933	CHN	3
A2_141	34.01	Chang Zi No. 1	Gossypium arboreum	China	-	SRR8979935	CHN	3
A2_164	30.77	SELECTION OF SHIH	Gossypium arboreum	-	-	SRR8979998	CHN	3
A2_158	33.77	SHIXIYA 1	Gossypium arboreum	China	-	SRR8979999	CHN	3
A2_1011	32.3	-	Gossypium arboreum	United States	-	SRX276159	CHN	3
A1_019	51.41	-	Gossypium herbaceum	Afghanistan	-	SRR8979931	Gossypium herbaceum	3
A1_028	31.49	-	Gossypium herbaceum	Turkey	-	SRR8979988	Gossypium herbaceum	3
A1_074	25.95	A1 57	Gossypium herbaceum	United States	Texas	SRR8979983	Gossypium herbaceum	3
A1_079	52.41	VAR. KULJIANUM	Gossypium herbaceum	Zimbabwe	-	SRR8979915	Gossypium herbaceum	3
A1_088	27.98	KRASNYJ	Gossypium herbaceum	Afghanistan	-	SRR8979913	Gossypium herbaceum	3
A1_108	34.38	LINE 3856	Gossypium herbaceum	Uzbekistan	-	SRR8979911	Gossypium herbaceum	3
A1_125	17.31	LINE 6969	Gossypium herbaceum	Uzbekistan	-	SRR8979916	Gossypium herbaceum	3
WC0001	8.76	var. africanum	Gossypium herbaceum	South Africa	-	SRR4456979	Gossypium herbaceum	3
A1_030	46.34	-	Gossypium herbaceum	Indonesia	-	SRR8979986	Gossypium herbaceum	3
A1_Nisa	39.45	-	Gossypium herbaceum	-	-	SRR8979966	Gossypium herbaceum	3
A1_073	41.94	M-881.8	Gossypium herbaceum	Botswana	-	SRR8979982	Gossypium herbaceum	3
A1_148	27.69	7255	Gossypium herbaceum	Oman	-	SRR8979970	Gossypium herbaceum	3
A1_037	36.59	-	Gossypium herbaceum	Uzbekistan	-	SRR8979987	Gossypium herbaceum	3
A1_084	53.99	Tzuyung	Gossypium herbaceum	China	-	SRR8979912	Gossypium herbaceum	3
A1_132	27.03	-	Gossypium herbaceum	-	-	SRR8979917	Gossypium herbaceum	3
A1_155	49.22	AFRICANUM	Gossypium herbaceum	Sudan	-	SRR8979969	Gossypium herbaceum	3
A1_077	59.35	BOUMI RED	Gossypium herbaceum	Zimbabwe	-	SRR8979914	Gossypium herbaceum	3
A1_Af	58.8	var. africanum	Gossypium herbaceum	-	-	SRR8979967	Gossypium herbaceum	3
A1_054	38.37	WIGHTIANUM	Gossypium herbaceum	India	-	SRR8979985	Gossypium herbaceum	3
A1_133	33.84	DIGVIJAY	Gossypium herbaceum	India	-	SRR8979971	Gossypium herbaceum	3
A1_051	58.92	G. Cot-11	Gossypium herbaceum	India	-	SRR8979984	Gossypium herbaceum	3
A1_097	52.64	A1 97	Gossypium herbaceum	Turkey	-	SRR8979910	Gossypium herbaceum	3
A1_123	11.5	-	Gossypium herbaceum	-	-	SRR8979909	Gossypium herbaceum	3
A1_113	34.08	LINE 4241	Gossypium herbaceum	Uzbekistan	-	SRR8979908	Gossypium herbaceum	3
A1_029	23.73	-	Gossypium herbaceum	Turkey	-	SRR8979989	Gossypium herbaceum	3
A1_158	30.59	DEZI KHAKI	Gossypium herbaceum	Pakistan	-	SRR8979968	Gossypium herbaceum	3
A1_012	33.76	-	Gossypium herbaceum	Iraq	-	SRR8979930	Gossypium herbaceum	3
A2_100	31.2	NANKING	Gossypium arboreum	United States	Texas	SRR8979923	US	3
A2_062	24.97	KORESU	Gossypium arboreum	United States	-	SRR8979956	US	3
A2_069	36.96	ALIGARH A19	Gossypium arboreum	United States	-	SRR8979961	US	3
A2_073	35.27	CHINESE NAKED	Gossypium arboreum	United States	-	SRR8979958	US	3
A2_008	29.33	-	Gossypium arboreum	United States	Texas	SRR8979963	US	3
A2_076	27.62	-	Gossypium arboreum	United States	-	SRR8979952	US	3
A2_117	40.13	A2 117	Gossypium arboreum	United States	Texas	SRR8979952	US	3
A2_101	76.02	GARO HILL	Gossypium arboreum	United States	Texas	SRR8979922	US	3
A2_096	27.42	INDIA 15	Gossypium arboreum	United States	Texas	SRR8979924	US	3
A2_119	30.15	AKH 235	Gossypium arboreum	United States	Texas	SRR8979939	US	3
A2_065	31.79	-	Gossypium arboreum	United States	-	SRR8979954	US	3
A2_123	33.47	CJ 73	Gossypium arboreum	United States	Texas	SRR8979940	US	3
A2_118	31.83	AKH 4	Gossypium arboreum	United States	Texas	SRR8979938	US	3
A2_147	36.04	ACH 344 INDIA	Gossypium arboreum	United States	Texas	SRR8979937	US	3
A2_131	32.27	LBM	Gossypium arboreum	United States	Texas	SRR8979934	US	3
A2_060	40.07	NO. 78	Gossypium arboreum	United States	-	SRR8979943	US	3
A2_124	36.57	DAVDAT	Gossypium arboreum	United States	Texas	SRR8979941	US	3
A2_004	57.56	-	Gossypium arboreum	United States	Texas	SRR8979964	US	3
A2_066	35.39	SMALL SPORT	Gossypium arboreum	United States	-	SRR8979955	US	3
A2_064	35	TYPE 9	Gossypium arboreum	United States	-	SRR8979957	US	3
A2_016	37.01	SMA-2	Gossypium arboreum	United States	Texas	SRR8979962	US	3
A2_113	42.33	SMA4	Gossypium arboreum	United States	Texas	SRR8979927	US	3
A2_074	38.05	CHINESE PALE	Gossypium arboreum	United States	-	SRR8979959	US	3
A2_001	58.49	#1	Gossypium arboreum	United States	Texas	SRR8979965	US	3
A2_059	36.75	MAYOR N.	Gossypium arboreum	United States	-	SRR8979950	US	3
A2_056	28.34	ROSEUM	Gossypium arboreum	United States	-	SRR8979948	US	3
A2_NC503	33.04	-	Gossypium arboreum	-	-	SRR8979994	unknown	3
Reference
1. Wang M. et al. Genomic innovation and regulatory rewiring during evolution of the cotton genus Gossypium. Nature Genetics, 2022, 54, 1959-1971.
2. Huang, G. et al. Genome sequence of Gossypium herbaceum and genome updates of Gossypium arboreum and Gossypium hirsutum provide insights into cotton A-genome evolution. Nature Genetics, 2020, 52, 516-524.
3. Grover C E. et al. Dual domestication, diversity, and differential introgression in old world cotton diploids. Genome Biology and Evolution, 2022, 14(12): evac170.

## Sheet: Table S2
Table S2. NRS statistics
	NRS	Reference
Number of accessions	344	/
Number of sequences	353642	/
Total length(Mb)	511	1623
N50(bp)	1280	/
Longest(bp)	122382	/
Number of genes	5479	41778
Mean(bp)	1445	/
Median(bp)	1146	/

## Sheet: Table S3
Table S3. PCR primers used in the validation of five selected non-reference genes
Gene	Primer pairs	Primer sequences
contig_45.2.5	Forward	5' CTCTGGGACTGCTTATCCTCAC 3'
	Reverse	5' CAAAGTTCATAGCCTTCCTCGT 3'
contig_145.12.1	Forward	5' TCGGCTGTTGTTCAGTCTTCA 3'
	Reverse	5' ACTCCTCGCCTCCTCTGTTTG 3'
contig_226.14.15	Forward	5' GCAGCAAGAAATACGAGAACCA 3'
	Reverse	5' CCAATAAAGCGACAGAGAAAGAGAG 3'
contig_131.8.0	Forward	5' TGCCATTCATTCTCCAACTCAT 3'
	Reverse	5' GGACTTTGTATGCTGTGCTCGT 3'
contig_322.0.1	Forward	5' GAGATTACTGGGTTAAAGATTGG 3'
	Reverse	5' GTAGGCAGAACGAACGAAGA 3'

## Sheet: Table S4
Table S4. Summary of CDS regions that contain TE domains.
mRNA	Order	Superfamily	Clade	Complete	Strand	Domains
Garb_01G000100.1	LTR	Copia	Ale	no	+	RT|Ale
Garb_01G000110.1	LTR	Copia	Ale	no	+	GAG|Ale
Garb_01G000530.1	LTR	Gypsy	Ogre	no	+	aRH|Ogre
Garb_01G000960.1	LTR	Copia	Ale	no	+	PROT|Ale INT|Ale RT|Ale
Garb_01G000970.1	LTR	Copia	Ale	no	+	RT|Ale
Garb_01G001120.1	LTR	Copia	Ale	no	+	RT|Ale RH|Ale
Garb_01G001130.1	LTR	Gypsy	Athila	no	+	PROT|Athila
Garb_01G001350.1	LTR	Copia	Ale	no	+	PROT|Ale INT|Ale RT|Ale
Garb_01G001370.1	LTR	Gypsy	Galadriel	no	+	RT|Galadriel RH|Galadriel INT|Galadriel CHD|Galadriel
Garb_01G001460.1	LTR	Copia	Ivana	no	+	GAG|Ivana PROT|Ivana
Garb_01G001480.1	LINE	unknown	unknown	unknown	+	RH|LINE
Garb_01G002010.1	LINE	unknown	unknown	unknown	+	RT|LINE
Garb_01G002100.1	TIR	hAT	unknown	unknown	+	TPase|hAT
Garb_01G002260.1	TIR	hAT	unknown	unknown	+	TPase|hAT
Garb_01G002650.1	LTR	Gypsy	Tekay	no	+	GAG|Tekay
Garb_01G003500.1	LTR	Copia	Ale	no	+	PROT|Ale INT|Ale RT|Ale RH|Ale
Garb_01G003710.1	LTR	Copia	SIRE	no	+	GAG|SIRE
Garb_01G003980.1	LTR	Copia	Ivana	no	+	GAG|Ivana PROT|Ivana
Garb_01G004090.1	LTR	Gypsy	Ogre	no	+	RT|Ogre aRH|Ogre INT|Ogre
Garb_01G004250.1	LTR	Copia	Ivana	no	+	RT|Ivana
Garb_01G004340.1	LINE	unknown	unknown	unknown	+	ENDO|LINE
Garb_01G004380.1	LTR	Copia	Tork	no	+	PROT|Tork INT|Tork RT|Tork RH|Tork
Garb_01G004400.1	Maverick	unknown	unknown	unknown	+	ATPase|Maverick
Garb_01G004470.1	LINE	unknown	unknown	unknown	+	RH|LINE
Garb_01G004480.1	LTR	Gypsy	Ogre	no	+	PROT|Ogre
Garb_01G004590.1	LTR	Gypsy	Athila	no	+	PROT|Athila
Garb_01G004600.1	LTR	Copia	Ivana	no	+	GAG|Ivana PROT|Ivana
Garb_01G004830.1	TIR	MuDR_Mutator	unknown	unknown	+	TPase|MuDR_Mutator
Garb_01G004900.1	LTR	Gypsy	mixture	no	+	RT|Tekay RH|Retand
Garb_01G004910.1	LTR	Gypsy	Tekay	no	+	CHD|Tekay
Garb_01G004960.1	LTR	Gypsy	Tekay	no	+	INT|Tekay CHD|Tekay
Garb_01G004970.1	LINE	unknown	unknown	unknown	+	RH|LINE
Garb_01G005040.1	LTR	Copia	Ivana	no	+	GAG|Ivana
Garb_01G005070.1	LINE	unknown	unknown	unknown	+	RT|LINE
Garb_01G005100.1	LINE	unknown	unknown	unknown	+	RT|LINE
Garb_01G005320.1	TIR	PIF_Harbinger	unknown	unknown	+	TPase|PIF_Harbinger
Garb_01G005400.1	LINE	unknown	unknown	unknown	+	ENDO|LINE
Garb_01G005410.1	LINE	unknown	unknown	unknown	+	RH|LINE
Garb_01G005430.1	TIR	MuDR_Mutator	unknown	unknown	+	TPase|MuDR_Mutator
Garb_01G005450.1	LTR	Gypsy	Ogre	no	+	GAG|Ogre
Garb_01G005750.1	LINE	unknown	unknown	unknown	-	RH|LINE
Garb_01G005870.1	LTR	Copia	Ale	no	+	RH|Ale
Garb_01G006120.1	LTR	Gypsy	Athila	no	+	PROT|Athila
Garb_01G006130.1	TIR	PIF_Harbinger	unknown	unknown	+	TPase|PIF_Harbinger
Garb_01G006480.1	LTR	Gypsy	Ogre	no	+	RT|Ogre
Garb_01G006660.1	LTR	Gypsy	Ogre	no	+	PROT|Ogre
Garb_01G006670.1	LTR	Gypsy	Ogre	no	+	aRH|Ogre
Garb_01G006800.1	LTR	Copia	Ivana	no	+	GAG|Ivana PROT|Ivana INT|Ivana
Garb_01G006920.1	LINE	unknown	unknown	unknown	+	RH|LINE
Garb_01G006990.1	LTR	Copia	Ivana	no	+	GAG|Ivana PROT|Ivana
Garb_01G007020.1	LTR	Gypsy	Ogre	no	+	aRH|Ogre
Garb_01G007050.1	LTR	Copia	TAR	no	+	PROT|TAR RT|TAR
Garb_01G007140.1	TIR	MuDR_Mutator	unknown	unknown	+	TPase|MuDR_Mutator
Garb_01G007230.1	LTR	Gypsy	Ogre	no	+	PROT|Ogre
Garb_01G007320.1	LTR	Gypsy	Tekay	no	+	GAG|Tekay PROT|Tekay RT|Tekay
Garb_01G007350.1	LTR	Gypsy	Ogre	no	+	GAG|Ogre
Garb_01G007590.1	LTR	Gypsy	Tekay	no	+	INT|Tekay CHD|Tekay
Garb_01G007680.1	LTR	Gypsy	Reina	no	+	INT|Reina CHD|Reina
Garb_01G007710.1	LTR	Gypsy	Tekay	no	+	INT|Tekay CHD|Tekay
Garb_01G007740.1	LTR	Gypsy	Tekay	no	+	INT|Tekay
Garb_01G007780.1	LTR	Gypsy	Ogre	no	+	PROT|Ogre
Garb_01G007900.1	LINE	unknown	unknown	unknown	+	RH|LINE
Garb_01G008090.1	LTR	Gypsy	Tekay	no	+	GAG|Tekay
Garb_01G008180.1	LTR	Gypsy	Tekay	no	+	RT|Tekay RH|Tekay
Garb_01G008320.1	LTR	Gypsy	Ogre	no	+	GAG|Ogre
Garb_01G008350.1	LTR	Gypsy	Ogre	no	+	GAG|Ogre
Garb_01G008360.1	Maverick	unknown	unknown	unknown	+	ATPase|Maverick
Garb_01G008460.1	LTR	Copia	unknown	no	+	INT|Ty1_copia
Garb_01G008490.1	LTR	Copia	Bianca	no	+	GAG|Bianca
Garb_01G008520.1	LTR	Copia	Ale	no	+	RT|Ale RH|Ale
Garb_01G008570.1	LTR	Gypsy	Ogre	no	+	GAG|Ogre PROT|Ogre
Garb_01G008700.1	LTR	Gypsy	Tekay	no	+	PROT|Tekay
Garb_01G008860.1	LTR	Gypsy	Tekay	no	+	GAG|Tekay INT|Tekay
Garb_01G008910.1	LTR	Gypsy	Tekay	no	+	GAG|Tekay
Garb_01G008920.1	LTR	Gypsy	Tekay	no	+	CHD|Tekay
Garb_01G008930.1	LINE	unknown	unknown	unknown	+	RT|LINE RH|LINE
Garb_01G008940.1	LINE	unknown	unknown	unknown	+	ENDO|LINE
Garb_01G009010.1	LTR	Gypsy	Tekay	no	+	RH|Tekay
Garb_01G009130.1	LTR	Gypsy	Athila	no	+	INT|Athila
Garb_01G009220.1	LTR	Gypsy	Tekay	no	+	INT|Tekay CHD|Tekay
Garb_01G009270.1	LTR	Gypsy	Tekay	no	+	CHD|Tekay
Garb_01G009400.1	LTR	Gypsy	Ogre	no	+	aRH|Ogre
Garb_01G009570.1	LTR	Gypsy	Tekay	no	+	GAG|Tekay
Garb_01G009580.1	LTR	Gypsy	Tekay	no	+	INT|Tekay CHD|Tekay
Garb_01G009660.1	LTR	Gypsy	Athila	no	+	RT|Athila
Garb_01G009680.1	LTR	Gypsy	Ogre	no	+	RT|Ogre
Garb_01G009750.1	LTR	Gypsy	Tekay	no	+	INT|Tekay
Garb_01G009760.1	LTR	Copia	Angela	no	+	GAG|Angela RT|Angela
Garb_01G009790.1	LTR	Gypsy	Tekay	no	+	INT|Tekay CHD|Tekay
Garb_01G009810.1	LTR	Copia	Ale	no	+	GAG|Ale PROT|Ale INT|Ale
Garb_01G009950.1	LTR	Copia	Tork	no	+	GAG|Tork
Garb_01G010010.1	LTR	Copia	Ale	no	+	RT|Ale
Garb_01G010030.1	LTR	Gypsy	Tekay	no	+	RH|Tekay CHD|Tekay
Garb_01G010070.1	LTR	Gypsy	Tekay	no	+	CHD|Tekay
Garb_01G010080.1	LTR	Gypsy	Tekay	no	+	PROT|Tekay RH|Tekay
Garb_01G010090.1	LTR	Copia	Angela	no	+	GAG|Angela
Garb_01G010100.1	LTR	Gypsy	Tekay	no	+	GAG|Tekay
Garb_01G010110.1	LTR	Gypsy	Tekay	no	+	RT|Tekay RH|Tekay
Garb_01G010130.1	LTR	Gypsy	Tekay	no	+	GAG|Tekay
Garb_01G010140.1	LTR	Gypsy	Athila	no	+	PROT|Athila
Garb_01G010170.1	LTR	Gypsy	Tekay	no	+	CHD|Tekay
Garb_01G010230.1	LTR	Gypsy	Ogre	no	+	aRH|Ogre
Garb_01G010260.1	LTR	Gypsy	Tekay	no	+	RT|Tekay
Garb_01G010320.1	TIR	MuDR_Mutator	unknown	unknown	+	TPase|MuDR_Mutator
Garb_01G010350.1	LTR	Gypsy	Tekay	no	+	RH|Tekay INT|Tekay CHD|Tekay
Garb_01G010450.1	LTR	Gypsy	Athila	no	+	GAG|Athila PROT|Athila
Garb_01G010470.1	LTR	Gypsy	Ogre	no	+	aRH|Ogre
Garb_01G010490.1	LINE	unknown	unknown	unknown	+	RH|LINE
Garb_01G010550.1	LTR	Gypsy	Tekay	no	+	CHD|Tekay
Garb_01G010580.1	LTR	Gypsy	Ogre	no	+	aRH|Ogre INT|Ogre
Garb_01G010720.1	LINE	unknown	unknown	unknown	+	RH|LINE
Garb_01G010800.1	LTR	Gypsy	Tekay	no	+	INT|Tekay CHD|Tekay
Garb_01G010810.1	TIR	MuDR_Mutator	unknown	unknown	+	TPase|MuDR_Mutator
Garb_01G010830.1	LTR	Gypsy	Tekay	no	+	INT|Tekay CHD|Tekay
Garb_01G010860.1	LTR	Copia	TAR	no	+	PROT|TAR RT|TAR
Garb_01G010890.1	LTR	Gypsy	Tekay	no	+	GAG|Tekay PROT|Tekay RT|Tekay
Garb_01G010910.1	LTR	Gypsy	Tekay	no	+	GAG|Tekay RH|Tekay CHD|Tekay
Garb_01G010950.1	LTR	Gypsy	Tekay	no	+	RH|Tekay
Garb_01G010960.1	LTR	Gypsy	Tekay	no	+	CHD|Tekay
Garb_01G010970.1	LTR	Gypsy	Tekay	no	+	GAG|Tekay RH|Tekay CHD|Tekay
Garb_01G011000.1	LTR	Gypsy	Tekay	no	+	RH|Tekay INT|Tekay CHD|Tekay
Garb_01G011030.1	LTR	Gypsy	Tekay	no	+	PROT|Tekay
Garb_01G011080.1	LTR	Copia	Ivana	no	+	PROT|Ivana INT|Ivana
Garb_01G011090.1	LTR	Copia	Ivana	no	+	RH|Ivana
Garb_01G011100.1	TIR	MuDR_Mutator	unknown	unknown	+	TPase|MuDR_Mutator
Garb_01G011140.1	LTR	Gypsy	Tekay	no	+	GAG|Tekay PROT|Tekay
Garb_01G011260.1	mixture	mixture	unknown	unknown	?	GAG|SIRE TPase|MuDR_Mutator
Garb_01G011270.1	LTR	Gypsy	Tekay	no	+	GAG|Tekay
Garb_01G011300.1	LTR	Gypsy	Tekay	no	+	CHD|Tekay
Garb_01G011350.1	LTR	Copia	Ale	no	+	RT|Ale RH|Ale
Garb_01G011380.1	LTR	Gypsy	Ogre	no	+	PROT|Ogre
Garb_01G011390.1	LINE	unknown	unknown	unknown	+	ENDO|LINE
Garb_01G011420.1	LTR	Gypsy	Ogre	no	+	RT|Ogre aRH|Ogre
Garb_01G011440.1	LTR	Copia	Ivana	no	+	GAG|Ivana PROT|Ivana
Garb_01G011480.1	LTR	Gypsy	Tekay	no	+	RT|Tekay RH|Tekay
Garb_01G011490.1	LTR	Gypsy	Tekay	no	+	GAG|Tekay RT|Tekay RH|Tekay
Garb_01G011500.1	LTR	Gypsy	Tekay	no	+	GAG|Tekay
Garb_01G011510.1	LTR	Gypsy	Tekay	no	+	INT|Tekay
Garb_01G011520.1	LINE	unknown	unknown	unknown	+	RT|LINE
Garb_01G011530.1	LINE	unknown	unknown	unknown	+	ENDO|LINE
Garb_01G011570.1	LTR	Gypsy	Athila	no	+	PROT|Athila
Garb_01G011580.1	LTR	Gypsy	non-chromo-outgroup	no	+	RH|non-chromo-outgroup
Garb_01G011710.1	LTR	Gypsy	mixture	no	+	PROT|CRM RT|Tekay
Garb_01G011750.1	LTR	Gypsy	Tekay	no	+	PROT|Tekay
Garb_01G011850.1	LTR	Gypsy	Athila	no	+	GAG|Athila
Garb_01G011870.1	LTR	Gypsy	Tekay	no	+	RT|Tekay
Garb_01G011880.1	LTR	Gypsy	Tekay	no	+	CHD|Tekay
Garb_01G011890.1	LTR	Gypsy	Tekay	no	+	RH|Tekay
Garb_01G011910.1	LTR	Gypsy	Tekay	no	-	GAG|Tekay
Garb_01G011990.1	LTR	Copia	unknown	no	+	RT|Ty1_copia
Garb_01G012060.1	LTR	Gypsy	Tekay	no	+	INT|Tekay
Garb_01G012160.1	LTR	Gypsy	Tekay	no	+	CHD|Tekay
Garb_01G012200.1	LTR	Copia	Ale	no	+	RH|Ale
Garb_01G012210.1	LTR	Copia	Ale	no	+	GAG|Ale PROT|Ale INT|Ale
Garb_01G012220.1	LTR	Copia	Ale	no	+	RT|Ale RH|Ale
Garb_01G012270.1	LTR	Gypsy	Tekay	no	+	GAG|Tekay
Garb_01G012430.1	LTR	Gypsy	Tekay	no	+	GAG|Tekay RH|Tekay
Garb_01G012510.1	TIR	hAT	unknown	unknown	+	TPase|hAT
Garb_01G012570.1	LTR	Gypsy	Tekay	no	+	INT|Tekay CHD|Tekay
Garb_01G012580.1	LTR	Gypsy	Athila	no	+	RT|Athila
Garb_01G012600.1	LTR	Gypsy	Athila	no	+	GAG|Athila
Garb_01G012630.1	TIR	MuDR_Mutator	unknown	unknown	+	TPase|MuDR_Mutator
Garb_01G012640.1	LTR	Gypsy	Tekay	no	+	GAG|Tekay PROT|Tekay
Garb_01G012650.1	LTR	Gypsy	Athila	no	+	PROT|Athila
Garb_01G012660.1	LTR	Gypsy	Tekay	no	+	GAG|Tekay
Garb_01G012680.1	LTR	Gypsy	Athila	no	+	PROT|Athila
Garb_01G012690.1	LTR	Gypsy	Tekay	no	+	CHD|Tekay
Garb_01G012700.1	LTR	Gypsy	Ogre	no	+	GAG|Ogre
Garb_01G012750.1	LTR	Gypsy	Tekay	no	+	GAG|Tekay
Garb_01G012760.1	LTR	Gypsy	Tekay	no	+	RH|Tekay INT|Tekay CHD|Tekay
Garb_01G012790.1	LTR	Gypsy	Tekay	no	+	PROT|Tekay
Garb_01G012810.1	LTR	Gypsy	Tekay	no	+	CHD|Tekay
Garb_01G012860.1	LTR	Gypsy	Tekay	no	+	INT|Tekay
Garb_01G012890.1	LTR	Gypsy	Ogre	no	+	RT|Ogre aRH|Ogre
Garb_01G012920.1	LTR	Gypsy	Tekay	no	+	CHD|Tekay
Garb_01G012930.1	LTR	Gypsy	Tekay	no	+	RT|Tekay INT|Tekay
Garb_01G012940.1	LTR	Gypsy	Tekay	no	+	GAG|Tekay PROT|Tekay
Garb_01G013030.1	LTR	Gypsy	CRM	no	+	RT|CRM
Garb_01G013040.1	LTR	Gypsy	Tekay	no	+	GAG|Tekay
Garb_01G013060.1	LTR	Copia	TAR	no	+	GAG|TAR PROT|TAR
Garb_01G013070.1	LINE	unknown	unknown	unknown	+	RH|LINE
Garb_01G013090.1	LTR	Gypsy	Tekay	no	+	INT|Tekay CHD|Tekay
Garb_01G013140.1	TIR	MuDR_Mutator	unknown	unknown	+	TPase|MuDR_Mutator
Garb_01G013170.1	LTR	Gypsy	CRM	no	+	RH|CRM
Garb_01G013180.1	LTR	Gypsy	CRM	no	+	RT|CRM
Garb_01G013190.1	LTR	Gypsy	CRM	no	+	RT|CRM
Garb_01G013200.1	LTR	Gypsy	Tekay	no	+	GAG|Tekay
Garb_01G013210.1	LTR	Gypsy	Tekay	no	+	RH|Tekay
Garb_01G013230.1	LTR	Gypsy	CRM	no	+	CHDCR|CRM
Garb_01G013340.1	LTR	Gypsy	Tekay	no	+	GAG|Tekay
Garb_01G013350.1	LTR	Gypsy	Tekay	no	+	CHD|Tekay
Garb_01G013360.1	LTR	Gypsy	Tekay	no	+	GAG|Tekay PROT|Tekay
Garb_01G013380.1	LTR	Gypsy	Tekay	no	+	GAG|Tekay RH|Tekay CHD|Tekay
Garb_01G013400.1	LTR	Gypsy	Tekay	no	+	INT|Tekay CHD|Tekay
Garb_01G013410.1	Maverick	unknown	unknown	unknown	+	ATPase|Maverick
Garb_01G013420.1	LTR	Gypsy	Tekay	no	+	RH|Tekay
Garb_01G013460.1	LTR	Gypsy	Tekay	no	+	CHD|Tekay
Garb_01G013470.1	LTR	Gypsy	Tekay	no	+	GAG|Tekay PROT|Tekay INT|Tekay
Garb_01G013490.1	TIR	MuDR_Mutator	unknown	unknown	+	TPase|MuDR_Mutator
Garb_01G013500.1	LTR	Copia	Ale	no	+	RT|Ale RH|Ale
Garb_01G013560.1	LTR	Gypsy	Tekay	no	+	INT|Tekay CHD|Tekay
Garb_01G013570.1	LTR	Gypsy	Tekay	no	+	RH|Tekay
Garb_01G013580.1	LTR	Gypsy	Tekay	no	+	GAG|Tekay
Garb_01G013600.1	LTR	Gypsy	Athila	no	+	PROT|Athila
Garb_01G013650.1	LTR	Gypsy	Tekay	no	+	CHD|Tekay
Garb_01G013660.1	LTR	Gypsy	Tekay	no	+	RH|Tekay
Garb_01G013700.1	LTR	Gypsy	Tekay	no	+	GAG|Tekay PROT|Tekay RT|Tekay
Garb_01G013710.1	LTR	Gypsy	Tekay	no	+	GAG|Tekay PROT|Tekay
Garb_01G013720.1	LTR	Gypsy	Tekay	no	+	PROT|Tekay
Garb_01G013750.1	LTR	Gypsy	Tekay	no	+	CHD|Tekay
Garb_01G013760.1	LTR	Gypsy	Tekay	no	+	INT|Tekay CHD|Tekay
Garb_01G013770.1	LTR	Gypsy	Tekay	no	+	RT|Tekay
Garb_01G013790.1	LTR	Gypsy	Ogre	no	+	aRH|Ogre
Garb_01G013800.1	LTR	Gypsy	Ogre	no	+	GAG|Ogre
Garb_01G013810.1	LTR	Gypsy	Tekay	no	+	CHD|Tekay
Garb_01G013850.1	LTR	Gypsy	Galadriel	no	+	RT|Galadriel RH|Galadriel
Garb_01G013960.1	LTR	Gypsy	Ogre	no	+	PROT|Ogre
Garb_01G014020.1	LTR	Gypsy	Tekay	no	+	PROT|Tekay
Garb_01G014050.1	LTR	Gypsy	CRM	no	+	RH|CRM INT|CRM CHDCR|CRM
Garb_01G014060.1	LTR	Gypsy	Tekay	no	+	GAG|Tekay
Garb_01G014070.1	TIR	PIF_Harbinger	unknown	unknown	+	TPase|PIF_Harbinger
Garb_01G014100.1	LINE	unknown	unknown	unknown	+	RH|LINE
Garb_01G014110.1	LINE	unknown	unknown	unknown	+	ENDO|LINE
Garb_01G014150.1	LTR	Gypsy	Athila	no	+	PROT|Athila
Garb_01G014160.1	LTR	Gypsy	Tekay	no	+	RH|Tekay
Garb_01G014190.1	LTR	Copia	Ale	no	+	RH|Ale
Garb_01G014230.1	LTR	Copia	Angela	no	+	RT|Angela
Garb_01G014240.1	LTR	Copia	Angela	no	+	GAG|Angela
Garb_01G014270.1	LTR	Gypsy	Athila	no	+	PROT|Athila
Garb_01G014280.1	LTR	Gypsy	Tekay	no	+	INT|Tekay
Garb_01G014300.1	LTR	Gypsy	Tekay	no	+	CHD|Tekay
Garb_01G014320.1	LTR	Gypsy	Tekay	no	+	CHD|Tekay
Garb_01G014340.1	LTR	Gypsy	Tekay	no	+	CHD|Tekay
Garb_01G014370.1	LTR	Gypsy	Tekay	no	+	CHD|Tekay
Garb_01G014420.1	LTR	Gypsy	Ogre	no	+	aRH|Ogre
Garb_01G014450.1	LTR	Gypsy	Tekay	no	+	INT|Tekay
Garb_01G014460.1	LTR	Gypsy	Tekay	no	+	GAG|Tekay
Garb_01G014480.1	TIR	PIF_Harbinger	unknown	unknown	+	TPase|PIF_Harbinger
Garb_01G014500.1	LTR	Gypsy	Tekay	no	+	RT|Tekay RH|Tekay
Garb_01G014550.1	LTR	Copia	Angela	no	+	PROT|Angela
Garb_01G014560.1	LTR	Gypsy	Tekay	no	+	INT|Tekay
Garb_01G014570.1	LTR	Gypsy	Tekay	no	+	INT|Tekay CHD|Tekay
Garb_01G014590.1	LTR	Copia	Ale	no	+	RH|Ale
Garb_01G014640.1	LTR	Gypsy	Ogre	no	+	GAG|Ogre
Garb_01G014780.1	LTR	Gypsy	Ogre	no	+	PROT|Ogre
Garb_01G014840.1	LTR	Copia	Ivana	no	+	GAG|Ivana PROT|Ivana
Garb_01G014860.1	TIR	hAT	unknown	unknown	+	TPase|hAT
Garb_01G014880.1	TIR	MuDR_Mutator	unknown	unknown	+	TPase|MuDR_Mutator
Garb_01G014950.1	LTR	Gypsy	Tekay	no	+	RH|Tekay CHD|Tekay
Garb_01G014970.1	TIR	MuDR_Mutator	unknown	unknown	+	TPase|MuDR_Mutator
Garb_01G015090.1	LTR	Copia	Bianca	no	+	GAG|Bianca
Garb_01G015140.1	TIR	MuDR_Mutator	unknown	unknown	+	TPase|MuDR_Mutator
Garb_01G015200.1	TIR	hAT	unknown	unknown	+	TPase|hAT
Garb_01G015270.1	LINE	unknown	unknown	unknown	+	ENDO|LINE RT|LINE
Garb_01G015280.1	LINE	unknown	unknown	unknown	+	RH|LINE
Garb_01G015400.1	LTR	Gypsy	Tekay	no	+	RH|Tekay
Garb_01G015450.1	LTR	Gypsy	Tekay	no	+	GAG|Tekay
Garb_01G015460.1	LTR	Gypsy	Retand	no	+	RT|Retand RH|Retand
Garb_01G015470.1	LTR	Gypsy	Tekay	no	+	GAG|Tekay
Garb_01G015490.1	LTR	Gypsy	Tekay	no	+	GAG|Tekay
Garb_01G015500.1	LTR	Gypsy	Tekay	no	+	CHD|Tekay
Garb_01G015510.1	LINE	unknown	unknown	unknown	+	RT|LINE
Garb_01G015630.1	LINE	unknown	unknown	unknown	+	RH|LINE
Garb_01G015660.1	LTR	Gypsy	Tekay	no	+	CHD|Tekay
Garb_01G015670.1	LTR	Gypsy	Tekay	no	+	GAG|Tekay
Garb_01G015680.1	LTR	Gypsy	Tekay	no	+	INT|Tekay
Garb_01G015700.1	LTR	Gypsy	Tekay	no	+	RH|Tekay
Garb_01G015710.1	LTR	Gypsy	Tekay	no	+	CHD|Tekay
Garb_01G015720.1	LTR	Gypsy	Tekay	no	+	INT|Tekay
Garb_01G015730.1	LTR	Gypsy	Tekay	no	+	RH|Tekay INT|Tekay
Garb_01G015750.1	LTR	Gypsy	Tekay	no	+	GAG|Tekay RH|Tekay
Garb_01G015780.1	LTR	Gypsy	Tekay	no	+	PROT|Tekay
Garb_01G015800.1	LTR	Gypsy	Tekay	no	+	CHD|Tekay
Garb_01G015820.1	LTR	Copia	Ivana	no	+	GAG|Ivana PROT|Ivana
Garb_01G015830.1	LTR	Gypsy	Athila	no	+	RH|Athila
Garb_01G015840.1	LTR	Gypsy	Athila	no	+	PROT|Athila
Garb_01G015850.1	LTR	Gypsy	Athila	no	+	GAG|Athila
Garb_01G015940.1	LTR	Gypsy	Tekay	no	+	GAG|Tekay RT|Tekay
Garb_01G015950.1	LTR	Gypsy	Athila	no	+	PROT|Athila
Garb_01G015990.1	LTR	Gypsy	Reina	no	+	INT|Reina CHD|Reina
Garb_01G016130.1	LTR	Gypsy	Tekay	no	+	INT|Tekay
Garb_01G016230.1	TIR	hAT	unknown	unknown	+	TPase|hAT
Garb_01G016370.1	LTR	Gypsy	Tekay	no	+	PROT|Tekay
Garb_01G016390.1	LTR	Gypsy	Tekay	no	+	INT|Tekay CHD|Tekay
Garb_01G016430.1	LTR	Gypsy	Tekay	no	+	GAG|Tekay PROT|Tekay
Garb_01G016450.1	LTR	Gypsy	Tekay	no	+	RT|Tekay RH|Tekay INT|Tekay CHD|Tekay
Garb_01G016460.1	LTR	Gypsy	Athila	no	+	PROT|Athila
Garb_01G016520.1	LINE	unknown	unknown	unknown	+	RH|LINE
Garb_01G016530.1	LTR	Gypsy	Athila	no	+	PROT|Athila
Garb_01G016550.1	LTR	Gypsy	Tekay	no	+	RH|Tekay
Garb_01G016570.1	LTR	Gypsy	Athila	no	+	PROT|Athila
Garb_01G016590.1	TIR	hAT	unknown	unknown	+	TPase|hAT
Garb_01G016600.1	LTR	Gypsy	Tekay	no	+	RH|Tekay
Garb_01G016640.1	LTR	Gypsy	Tekay	no	+	INT|Tekay
Garb_01G016670.1	LTR	Gypsy	Tekay	no	+	GAG|Tekay RH|Tekay
Garb_01G016710.1	LTR	Gypsy	Tekay	no	+	GAG|Tekay
Garb_01G016750.1	LTR	Gypsy	Tekay	no	+	PROT|Tekay RH|Tekay INT|Tekay
Garb_01G016770.1	LTR	Gypsy	Ogre	no	+	GAG|Ogre
Garb_01G016800.1	LTR	Gypsy	Tekay	no	+	GAG|Tekay
Garb_01G016820.1	LINE	unknown	unknown	unknown	+	ENDO|LINE RT|LINE
Garb_01G016830.1	LTR	Gypsy	Tekay	no	+	INT|Tekay CHD|Tekay
Garb_01G016860.1	LTR	Gypsy	Tekay	no	+	PROT|Tekay RH|Tekay INT|Tekay CHD|Tekay
Garb_01G016900.1	LTR	Gypsy	Tekay	no	+	GAG|Tekay PROT|Tekay
Garb_01G016910.1	LTR	Gypsy	Reina	no	+	PROT|Reina
Garb_01G016930.1	LTR	Gypsy	Galadriel	no	+	RT|Galadriel RH|Galadriel
Garb_01G016980.1	LINE	unknown	unknown	unknown	+	RH|LINE
Garb_01G017050.1	LINE	unknown	unknown	unknown	+	RT|LINE
Garb_01G017080.1	LTR	Gypsy	Athila	no	+	PROT|Athila
Garb_01G017090.1	LTR	Gypsy	Tekay	no	+	GAG|Tekay
Garb_01G017110.1	LTR	Gypsy	Tekay	no	+	CHD|Tekay
Garb_01G017140.1	LTR	Gypsy	Tekay	no	+	INT|Tekay CHD|Tekay
Garb_01G017180.1	LTR	Gypsy	Ogre	no	+	GAG|Ogre
Garb_01G017190.1	LINE	unknown	unknown	unknown	+	RH|LINE
Garb_01G017220.1	LTR	Gypsy	Tekay	no	+	INT|Tekay CHD|Tekay
Garb_01G017250.1	LTR	Gypsy	Ogre	no	+	PROT|Ogre
Garb_01G017260.1	LTR	Gypsy	Ogre	no	+	INT|Ogre
Garb_01G017350.1	LTR	Gypsy	Athila	no	+	RT|Athila RH|Athila INT|Athila
Garb_01G017390.1	LTR	Gypsy	Tekay	no	+	PROT|Tekay RH|Tekay
Garb_01G017400.1	LTR	Gypsy	Tekay	no	+	PROT|Tekay RT|Tekay RH|Tekay INT|Tekay CHD|Tekay
Garb_01G017410.1	LTR	Gypsy	Tekay	no	+	CHD|Tekay
Garb_01G017430.1	LTR	Gypsy	Tekay	no	+	RH|Tekay
Garb_01G017440.1	LTR	Gypsy	Athila	no	+	PROT|Athila
Garb_01G017450.1	LTR	Gypsy	Athila	no	+	PROT|Athila
Garb_01G017470.1	LTR	Gypsy	Tekay	no	+	GAG|Tekay
Garb_01G017490.1	TIR	PIF_Harbinger	unknown	unknown	+	TPase|PIF_Harbinger
Garb_01G017660.1	LTR	Copia	Ale	no	+	GAG|Ale
Garb_01G017710.1	LTR	Copia	Ivana	no	+	GAG|Ivana PROT|Ivana
Garb_01G017720.1	LTR	Gypsy	Tekay	no	+	CHD|Tekay
Garb_01G017750.1	TIR	EnSpm_CACTA	unknown	unknown	+	TPase|EnSpm_CACTA
Garb_01G017770.1	LTR	Gypsy	Tekay	no	+	PROT|Tekay
Garb_01G017790.1	LTR	Gypsy	Tekay	no	+	PROT|Tekay
Garb_01G017820.1	LTR	Copia	TAR	no	+	GAG|TAR
Garb_01G017850.1	LTR	Gypsy	Athila	no	+	PROT|Athila
Garb_01G017910.1	LTR	Gypsy	Tekay	no	+	CHD|Tekay
Garb_01G017990.1	LTR	Gypsy	Ogre	no	+	GAG|Ogre
Garb_01G018020.1	LTR	Gypsy	Ogre	no	+	PROT|Ogre
Garb_01G018030.1	LTR	Gypsy	Ogre	no	+	PROT|Ogre
Garb_01G018050.1	LTR	Gypsy	Tekay	no	+	GAG|Tekay
Garb_01G018070.1	LTR	Gypsy	Ogre	no	+	aRH|Ogre
Garb_01G018100.1	LTR	Gypsy	Tekay	no	+	RT|Tekay
Garb_01G018120.1	LTR	Copia	Ivana	no	+	GAG|Ivana
Garb_01G018220.1	LTR	Copia	Ale	no	+	RH|Ale
Garb_01G018230.1	LTR	Copia	Ale	no	+	PROT|Ale INT|Ale RT|Ale
Garb_01G018270.1	LTR	Gypsy	Ogre	no	+	GAG|Ogre
Garb_01G018290.1	TIR	hAT	unknown	unknown	+	TPase|hAT
Garb_01G018400.1	LINE	unknown	unknown	unknown	+	RH|LINE
Garb_01G018550.1	LTR	Gypsy	Tekay	no	+	RT|Tekay CHD|Tekay
Garb_01G018620.1	LTR	Gypsy	Tekay	no	+	RT|Tekay RH|Tekay
Garb_01G018660.1	LTR	Copia	Ikeros	no	+	GAG|Ikeros
Garb_01G018780.1	LTR	Copia	Angela	no	+	GAG|Angela
Garb_01G018790.1	LTR	Gypsy	Ogre	no	+	GAG|Ogre
Garb_01G018800.1	LTR	Gypsy	Tekay	no	+	RH|Tekay
Garb_01G018830.1	LTR	Gypsy	Ogre	no	+	GAG|Ogre
Garb_01G018870.1	LTR	Copia	Ikeros	no	+	GAG|Ikeros PROT|Ikeros
Garb_01G018910.1	LTR	Copia	Ivana	no	+	RH|Ivana
Garb_01G018960.1	LTR	Gypsy	Ogre	no	+	aRH|Ogre
Garb_01G019060.1	LINE	unknown	unknown	unknown	-	RH|LINE
Garb_01G019130.1	LTR	Gypsy	Ogre	no	+	PROT|Ogre
Garb_01G019160.1	LTR	Gypsy	Tekay	no	+	INT|Tekay CHD|Tekay
Garb_01G019290.1	LTR	Copia	Ivana	no	+	GAG|Ivana
Garb_01G019310.1	LTR	Gypsy	Ogre	no	+	GAG|Ogre
Garb_01G019320.1	LTR	Gypsy	Tekay	no	+	GAG|Tekay
Garb_01G019340.1	LTR	Gypsy	Ogre	no	+	PROT|Ogre
Garb_01G019360.1	LTR	Gypsy	Athila	no	+	INT|Athila
Garb_01G019380.1	LTR	Gypsy	Ogre	no	+	PROT|Ogre
Garb_01G019390.1	LTR	Gypsy	Ogre	no	+	aRH|Ogre
Garb_01G019400.1	LTR	Gypsy	Ogre	no	+	GAG|Ogre
Garb_01G019410.1	LINE	unknown	unknown	unknown	+	RH|LINE
Garb_01G019510.1	LTR	Gypsy	Ogre	no	+	GAG|Ogre
Garb_01G019590.1	LTR	Gypsy	Tekay	no	+	RT|Tekay RH|Tekay CHD|Tekay
Garb_01G019640.1	LTR	Copia	TAR	no	+	GAG|TAR
Garb_01G019660.1	LINE	unknown	unknown	unknown	+	RH|LINE
Garb_01G019690.1	LTR	Copia	Ale	no	+	RH|Ale
Garb_01G019720.1	LTR	Gypsy	Tekay	no	+	INT|Tekay CHD|Tekay
Garb_01G019770.1	TIR	MuDR_Mutator	unknown	unknown	+	TPase|MuDR_Mutator
Garb_01G019810.1	LTR	Gypsy	Tekay	no	+	INT|Tekay CHD|Tekay
Garb_01G019990.1	LTR	Copia	mixture	no	+	RT|Ivana RH|Ikeros
Garb_01G020300.1	LTR	Gypsy	Ogre	no	+	aRH|Ogre
Garb_01G020310.1	LTR	Gypsy	Ogre	no	+	PROT|Ogre
Garb_01G020320.1	LTR	Copia	Ivana	no	+	RH|Ivana
Garb_01G020400.1	LINE	unknown	unknown	unknown	+	RH|LINE
Garb_01G020540.1	LTR	Gypsy	Ogre	no	+	PROT|Ogre
Garb_01G020700.1	LTR	Gypsy	Ogre	no	+	GAG|Ogre
Garb_01G020770.1	LTR	Copia	Ivana	no	+	GAG|Ivana PROT|Ivana
Garb_01G021060.1	LINE	unknown	unknown	unknown	+	RH|LINE
Garb_01G021160.1	LTR	Copia	Ale	no	+	RH|Ale
Garb_01G021560.1	LTR	Copia	Ale	no	+	GAG|Ale PROT|Ale
Garb_01G022130.1	LTR	Copia	Ivana	no	+	RH|Ivana
Garb_01G022150.1	LTR	Copia	unknown	no	+	RH|Ty1_copia
Garb_01G022170.1	LTR	Gypsy	Ogre	no	+	aRH|Ogre
Garb_01G022180.1	LTR	Gypsy	Ogre	no	+	INT|Ogre
Garb_01G022210.1	LTR	Copia	Ale	no	+	GAG|Ale PROT|Ale
Garb_01G022240.1	LTR	Gypsy	Ogre	no	+	PROT|Ogre
Garb_01G022290.1	LTR	Gypsy	Ogre	no	+	PROT|Ogre
Garb_01G022300.1	LTR	Gypsy	Ogre	no	+	aRH|Ogre
Garb_01G022400.1	LTR	Gypsy	Tekay	no	+	GAG|Tekay
Garb_01G022430.1	LTR	Copia	Angela	no	+	PROT|Angela
Garb_01G022490.1	LTR	Gypsy	Ogre	no	+	GAG|Ogre
Garb_01G022500.1	LTR	Gypsy	Ogre	no	+	GAG|Ogre
Garb_01G022710.1	LTR	Copia	Bianca	no	+	GAG|Bianca
Garb_01G023180.1	LTR	Copia	Bianca	no	+	GAG|Bianca
Garb_01G023240.1	LTR	Copia	Tork	no	+	GAG|Tork
Garb_01G023590.1	LINE	unknown	unknown	unknown	+	RH|LINE
Garb_01G023660.1	LTR	Gypsy	Tekay	no	+	GAG|Tekay PROT|Tekay RH|Tekay
Garb_01G023720.1	LTR	Gypsy	chromo-outgroup	no	+	CHD|chromo-outgroup
Garb_01G023870.1	LTR	Gypsy	Tekay	no	+	GAG|Tekay PROT|Tekay
Garb_01G023880.1	TIR	hAT	unknown	unknown	+	TPase|hAT
Garb_01G024310.1	LTR	Copia	Ivana	no	+	GAG|Ivana
Garb_01G024350.1	LTR	Gypsy	Athila	no	+	PROT|Athila
Garb_01G024390.1	LTR	Gypsy	Athila	no	+	INT|Athila
Garb_01G024400.1	LTR	Gypsy	Athila	no	+	PROT|Athila
Garb_01G024420.1	LINE	unknown	unknown	unknown	+	ENDO|LINE
Garb_01G024430.1	LTR	Copia	Ivana	no	+	GAG|Ivana
Garb_01G024460.1	LTR	Gypsy	Ogre	no	+	GAG|Ogre PROT|Ogre
Garb_01G024470.1	LTR	Gypsy	Ogre	no	+	RT|Ogre aRH|Ogre INT|Ogre
Garb_01G024690.1	LTR	Copia	Ivana	no	+	GAG|Ivana PROT|Ivana RT|Ivana RH|Ivana
Garb_01G024830.1	LINE	unknown	unknown	unknown	+	RH|LINE
Garb_01G024850.1	LTR	Gypsy	Athila	no	+	GAG|Athila PROT|Athila RT|Athila RH|Athila
Garb_01G024980.1	LINE	unknown	unknown	unknown	+	RT|LINE
Garb_01G025050.1	TIR	PIF_Harbinger	unknown	unknown	+	TPase|PIF_Harbinger
Garb_01G025130.1	LTR	Gypsy	Ogre	no	+	RT|Ogre
Garb_01G025170.1	LTR	Gypsy	Athila	no	+	GAG|Athila PROT|Athila
Garb_01G025270.1	LTR	Gypsy	Tekay	no	+	GAG|Tekay
Garb_01G025390.1	LTR	Copia	Ivana	no	+	RT|Ivana RH|Ivana
Garb_01G025400.1	LTR	Copia	Ivana	no	+	PROT|Ivana
Garb_01G025420.1	LTR	Copia	Ale	no	+	RH|Ale
Garb_01G025440.1	LTR	Gypsy	Ogre	no	+	PROT|Ogre
Garb_01G025470.1	LTR	Copia	Ivana	no	+	GAG|Ivana PROT|Ivana
Garb_01G025520.1	LTR	Gypsy	Tekay	no	+	GAG|Tekay PROT|Tekay RH|Tekay
Garb_01G025590.1	LTR	Gypsy	Ogre	no	+	GAG|Ogre
Garb_01G025890.1	LTR	Gypsy	Tekay	no	+	INT|Tekay CHD|Tekay
Garb_01G025910.1	LTR	Gypsy	Ogre	no	+	GAG|Ogre
Garb_01G025990.1	LTR	Copia	Ivana	no	+	RT|Ivana
Garb_01G026000.1	LTR	Gypsy	Ogre	no	+	aRH|Ogre
Garb_01G026010.1	LTR	Gypsy	Ogre	no	+	GAG|Ogre
Garb_01G026040.1	LTR	Copia	Ivana	no	+	PROT|Ivana INT|Ivana
Garb_01G026090.1	LTR	Gypsy	Athila	no	+	INT|Athila
Garb_01G026350.1	LTR	Copia	Ale	no	+	PROT|Ale INT|Ale RH|Ale
Garb_01G026360.1	LTR	Gypsy	Athila	no	+	PROT|Athila RH|Athila INT|Athila
Garb_01G026400.1	LINE	unknown	unknown	unknown	+	ENDO|LINE RT|LINE
Garb_01G026470.1	LTR	Gypsy	Ogre	no	+	GAG|Ogre
Garb_01G026480.1	LTR	Gypsy	Ogre	no	+	GAG|Ogre
Garb_01G026670.1	LTR	Gypsy	Ogre	no	+	aRH|Ogre
Garb_01G026680.1	LTR	Gypsy	Ogre	no	+	GAG|Ogre
Garb_01G026690.1	LTR	Copia	Ivana	no	+	GAG|Ivana
Garb_01G026710.1	LTR	Copia	Ivana	no	+	GAG|Ivana
Garb_01G027110.1	LTR	Copia	Ale	no	+	RH|Ale
Garb_01G027250.1	LTR	Gypsy	TatII	no	+	RH|TatII
Garb_01G027450.1	TIR	hAT	unknown	unknown	+	TPase|hAT
Garb_01G027700.1	Maverick	unknown	unknown	unknown	+	ATPase|Maverick
Garb_01G028120.1	LTR	Copia	Ale	no	+	PROT|Ale INT|Ale RH|Ale
Garb_01G030000.1	TIR	MuDR_Mutator	unknown	unknown	+	TPase|MuDR_Mutator
Garb_02G000080.1	LTR	Copia	Ale	no	+	GAG|Ale PROT|Ale INT|Ale
Garb_02G000330.1	LTR	Copia	Bianca	no	+	GAG|Bianca
Garb_02G001680.1	LINE	unknown	unknown	unknown	+	ENDO|LINE
Garb_02G001950.1	LTR	Copia	Ale	no	+	GAG|Ale PROT|Ale RT|Ale
Garb_02G002310.1	LTR	Gypsy	Tekay	no	+	PROT|Tekay RT|Tekay RH|Tekay INT|Tekay
Garb_02G002400.1	LTR	Gypsy	Ogre	no	+	GAG|Ogre
Garb_02G002440.1	LTR	Copia	Ivana	no	+	GAG|Ivana PROT|Ivana INT|Ivana
Garb_02G002490.1	LINE	unknown	unknown	unknown	+	RH|LINE
Garb_02G002530.1	TIR	PIF_Harbinger	unknown	unknown	+	TPase|PIF_Harbinger
Garb_02G002550.1	LTR	Gypsy	Ogre	no	+	GAG|Ogre
Garb_02G002960.1	LTR	Gypsy	Ogre	no	+	aRH|Ogre
Garb_02G002970.1	LTR	Gypsy	Ogre	no	+	PROT|Ogre RT|Ogre
Garb_02G002980.1	LTR	Gypsy	Ogre	no	+	GAG|Ogre
Garb_02G003260.1	LTR	Gypsy	Ogre	no	+	PROT|Ogre
Garb_02G003330.1	LTR	Gypsy	Ogre	no	+	aRH|Ogre
Garb_02G003370.1	LTR	Gypsy	Ogre	no	+	GAG|Ogre
Garb_02G003380.1	LTR	Gypsy	Ogre	no	+	PROT|Ogre
Garb_02G003390.1	LTR	Gypsy	Athila	no	+	INT|Athila
Garb_02G003690.1	LINE	unknown	unknown	unknown	+	RT|LINE
Garb_02G003710.1	LTR	Copia	Ale	no	+	GAG|Ale PROT|Ale RH|Ale
Garb_02G003990.1	LTR	Gypsy	Tekay	no	+	RT|Tekay
Garb_02G004130.1	LTR	Gypsy	Tekay	no	+	RH|Tekay INT|Tekay CHD|Tekay
Garb_02G004210.1	LTR	Gypsy	Ogre	no	+	aRH|Ogre
Garb_02G004260.1	TIR	hAT	unknown	unknown	+	TPase|hAT
Garb_02G004420.1	LTR	Gypsy	Retand	no	+	GAG|Retand
Garb_02G004520.1	LTR	Gypsy	Ogre	no	+	aRH|Ogre
Garb_02G004560.1	LTR	Copia	Ale	no	+	INT|Ale RT|Ale RH|Ale
Garb_02G004610.1	LTR	Gypsy	Tekay	no	+	GAG|Tekay PROT|Tekay
Garb_02G004640.1	LTR	Copia	Angela	no	+	RT|Angela
Garb_02G004800.1	LINE	unknown	unknown	unknown	+	RH|LINE
Garb_02G004820.1	LTR	Gypsy	Athila	no	+	PROT|Athila
Garb_02G004830.1	LTR	Gypsy	Athila	no	+	INT|Athila
Garb_02G004890.1	LINE	unknown	unknown	unknown	+	RT|LINE
Garb_02G005080.1	LINE	unknown	unknown	unknown	+	RH|LINE
Garb_02G005110.1	LTR	Gypsy	Ogre	no	+	GAG|Ogre
Garb_02G005120.1	LTR	Gypsy	Ogre	no	+	aRH|Ogre
Garb_02G005130.1	LTR	Gypsy	Ogre	no	+	INT|Ogre
Garb_02G005150.1	TIR	hAT	unknown	unknown	+	TPase|hAT
Garb_02G005180.1	LTR	Gypsy	Tekay	no	+	GAG|Tekay PROT|Tekay
Garb_02G005260.1	LTR	Copia	TAR	no	+	GAG|TAR PROT|TAR
Garb_02G005310.1	LTR	Gypsy	Ogre	no	+	GAG|Ogre
Garb_02G005330.1	LTR	Gypsy	Ogre	no	+	RH|Ogre
Garb_02G005510.1	LTR	Gypsy	Tekay	no	+	GAG|Tekay
Garb_02G005570.1	LTR	Copia	Ale	no	+	RT|Ale
Garb_02G005600.1	LTR	Gypsy	Tekay	no	+	GAG|Tekay RH|Tekay INT|Tekay
Garb_02G005670.1	LTR	Gypsy	Ogre	no	+	GAG|Ogre
Garb_02G005680.1	LTR	Gypsy	Ogre	no	+	aRH|Ogre INT|Ogre
Garb_02G005690.1	LTR	Gypsy	Tekay	no	+	CHD|Tekay
Garb_02G005710.1	LTR	Gypsy	Tekay	no	+	GAG|Tekay PROT|Tekay
Garb_02G005800.1	TIR	hAT	unknown	unknown	+	TPase|hAT
Garb_02G005830.1	LINE	unknown	unknown	unknown	+	RH|LINE
Garb_02G005860.1	TIR	hAT	unknown	unknown	+	TPase|hAT
Garb_02G005880.1	LTR	Gypsy	Galadriel	no	+	GAG|Galadriel PROT|Galadriel
Garb_02G005960.1	LINE	unknown	unknown	unknown	+	RH|LINE
Garb_02G006010.1	LINE	unknown	unknown	unknown	+	RH|LINE
Garb_02G006030.1	LTR	Gypsy	Tekay	no	+	RT|Tekay RH|Tekay
Garb_02G006070.1	LTR	Gypsy	Athila	no	+	RT|Athila
Garb_02G006120.1	LTR	Gypsy	Tekay	no	+	INT|Tekay CHD|Tekay
Garb_02G006130.1	LTR	Gypsy	Athila	no	+	GAG|Athila
Garb_02G006190.1	LTR	Gypsy	Ogre	no	+	INT|Ogre
Garb_02G006200.1	LTR	Gypsy	Ogre	no	+	INT|Ogre
Garb_02G006220.1	LTR	Gypsy	Ogre	no	+	GAG|Ogre
Garb_02G006280.1	LTR	Gypsy	Tekay	no	+	CHD|Tekay
Garb_02G006300.1	LTR	Gypsy	Tekay	no	+	GAG|Tekay RH|Tekay
Garb_02G006310.1	LTR	Gypsy	Athila	no	+	PROT|Athila
Garb_02G006320.1	LTR	Copia	Ale	no	+	PROT|Ale
Garb_02G006350.1	LTR	Copia	Angela	no	+	PROT|Angela
Garb_02G006390.1	LTR	Gypsy	Retand	no	+	GAG|Retand
Garb_02G006410.1	LTR	Copia	Ivana	no	+	GAG|Ivana PROT|Ivana INT|Ivana
Garb_02G006430.1	LTR	Gypsy	Tekay	no	+	CHD|Tekay
Garb_02G006460.1	LTR	Gypsy	Tekay	no	+	CHD|Tekay RT|Tekay
Garb_02G006510.1	LTR	Gypsy	Athila	no	+	PROT|Athila
Garb_02G006520.1	LTR	Gypsy	Ogre	no	+	GAG|Ogre
Garb_02G006530.1	LTR	Gypsy	Tekay	no	+	GAG|Tekay
Garb_02G006560.1	LTR	Gypsy	Tekay	no	+	CHD|Tekay
Garb_02G006570.1	LTR	Gypsy	Tekay	no	+	GAG|Tekay RH|Tekay
Garb_02G006580.1	LTR	Gypsy	Tcn1	no	+	INT|Tcn1
Garb_02G006600.1	LTR	Gypsy	Tekay	no	+	INT|Tekay
Garb_02G006610.1	LTR	Gypsy	Tekay	no	+	INT|Tekay CHD|Tekay
Garb_02G006650.1	LTR	Gypsy	Ogre	no	+	aRH|Ogre INT|Ogre
Garb_02G006660.1	LTR	Gypsy	Tekay	no	+	CHD|Tekay
Garb_02G006670.1	LTR	Gypsy	Tekay	no	+	INT|Tekay CHD|Tekay
Garb_02G006700.1	LTR	Gypsy	Ogre	no	+	aRH|Ogre
Garb_02G006710.1	LTR	Gypsy	Ogre	no	+	PROT|Ogre
Garb_02G006740.1	LTR	Gypsy	Tekay	no	+	INT|Tekay CHD|Tekay
Garb_02G006750.1	LTR	Gypsy	Tekay	no	+	GAG|Tekay RH|Tekay CHD|Tekay
Garb_02G006760.1	LTR	Gypsy	Tekay	no	+	RH|Tekay
Garb_02G006770.1	LTR	Gypsy	Tekay	no	+	INT|Tekay CHD|Tekay
Garb_02G006780.1	LTR	Gypsy	Athila	no	+	PROT|Athila
Garb_02G006790.1	LINE	unknown	unknown	unknown	+	RH|LINE
Garb_02G006810.1	LTR	Gypsy	Tekay	no	+	RT|Tekay RH|Tekay CHD|Tekay
Garb_02G006820.1	LINE	unknown	unknown	unknown	+	ENDO|LINE
Garb_02G006880.1	LTR	Gypsy	Tekay	no	+	GAG|Tekay
Garb_02G006930.1	LTR	Copia	Ale	no	+	PROT|Ale INT|Ale RH|Ivana
Garb_02G006940.1	LTR	Copia	Angela	no	+	PROT|Angela
Garb_02G007000.1	LTR	Gypsy	Ogre	no	+	PROT|Ogre
Garb_02G007010.1	LTR	Gypsy	Ogre	no	+	PROT|Ogre
Garb_02G007020.1	LTR	Copia	Angela	no	+	GAG|Angela
Garb_02G007050.1	LINE	unknown	unknown	unknown	+	RH|LINE
Garb_02G007100.1	LTR	Gypsy	Ogre	no	+	aRH|Ogre
Garb_02G007130.1	LTR	Gypsy	Tekay	no	+	INT|Tekay CHD|Tekay
Garb_02G007150.1	LTR	Gypsy	Athila	no	+	PROT|Athila
Garb_02G007170.1	LTR	Gypsy	Tekay	no	+	GAG|Tekay RT|Tekay
Garb_02G007250.1	LTR	Gypsy	Tekay	no	+	CHD|Tekay
Garb_02G007260.1	LTR	Gypsy	Tekay	no	+	INT|Tekay CHD|Tekay
Garb_02G007360.1	LTR	Gypsy	Tekay	no	+	GAG|Tekay INT|Tekay
Garb_02G007380.1	LTR	Gypsy	Tekay	no	+	RT|Tekay RH|Tekay
Garb_02G007420.1	LTR	Gypsy	Tekay	no	+	CHD|Tekay
Garb_02G007440.1	LTR	Gypsy	Tekay	no	+	GAG|Tekay
Garb_02G007500.1	LTR	Copia	Bianca	no	+	GAG|Bianca
Garb_02G007510.1	LTR	Gypsy	Ogre	no	+	GAG|Ogre PROT|Ogre
Garb_02G007520.1	LTR	Gypsy	Ogre	no	+	aRH|Ogre
Garb_02G007570.1	LTR	Gypsy	Tekay	no	+	RT|Tekay
Garb_02G007610.1	LINE	unknown	unknown	unknown	+	RH|LINE
Garb_02G007620.1	LINE	unknown	unknown	unknown	+	ENDO|LINE RT|LINE
Garb_02G007630.1	LTR	Copia	Ivana	no	+	GAG|Ivana
Garb_02G007660.1	LTR	Gypsy	Tekay	no	+	GAG|Tekay RH|Tekay
Garb_02G007670.1	LTR	Gypsy	Tekay	no	+	INT|Tekay CHD|Tekay
Garb_02G007680.1	LTR	Gypsy	Tekay	no	+	RH|Tekay CHD|Tekay
Garb_02G007730.1	TIR	hAT	unknown	unknown	+	TPase|hAT
Garb_02G007740.1	LTR	Gypsy	Tekay	no	+	PROT|Tekay CHD|Tekay
Garb_02G007760.1	LTR	Gypsy	Tekay	no	+	INT|Tekay CHD|Tekay
Garb_02G007780.1	LTR	Gypsy	Ogre	no	+	GAG|Ogre
Garb_02G007790.1	LTR	Gypsy	Ogre	no	+	INT|Ogre
Garb_02G007840.1	LTR	Gypsy	Tekay	no	+	INT|Tekay CHD|Tekay
Garb_02G007900.1	LTR	Gypsy	Tekay	no	+	GAG|Tekay
Garb_02G008050.1	LTR	Gypsy	Tekay	no	+	CHD|Tekay
Garb_02G008160.1	LTR	Gypsy	Reina	no	+	INT|Reina CHD|Reina
Garb_02G008170.1	LTR	Gypsy	Tekay	no	+	GAG|Tekay PROT|Tekay RH|Tekay
Garb_02G008210.1	LTR	Copia	Bianca	no	+	RH|Bianca
Garb_02G008250.1	TIR	PIF_Harbinger	unknown	unknown	+	TPase|PIF_Harbinger
Garb_02G008260.1	LTR	Gypsy	Tekay	no	+	INT|Tekay CHD|Tekay
Garb_02G008270.1	LTR	Gypsy	Tekay	no	+	RH|Tekay CHD|Tekay
Garb_02G008290.1	LTR	Gypsy	Tekay	no	+	PROT|Tekay
Garb_02G008340.1	LTR	Gypsy	Tekay	no	+	GAG|Tekay RT|Tekay RH|Tekay
Garb_02G008410.1	LTR	Gypsy	Athila	no	+	INT|Athila
Garb_02G008420.1	LTR	Gypsy	Tekay	no	+	GAG|Tekay RT|Tekay
Garb_02G008440.1	LTR	Gypsy	Tekay	no	+	CHD|Tekay
Garb_02G008460.1	TIR	PIF_Harbinger	unknown	unknown	+	TPase|PIF_Harbinger
Garb_02G008500.1	LTR	Gypsy	Tekay	no	+	GAG|Tekay PROT|Tekay RT|Tekay RH|Tekay
Garb_02G008530.1	LTR	Gypsy	Tekay	no	+	RT|Tekay
Garb_02G008550.1	LTR	Gypsy	Tekay	no	+	RH|Tekay
Garb_02G008560.1	LTR	Gypsy	Tekay	no	+	CHD|Tekay
Garb_02G008660.1	LTR	Gypsy	Tekay	no	+	GAG|Tekay
Garb_02G008680.1	LTR	Gypsy	Tekay	no	+	GAG|Tekay
Garb_02G008700.1	LTR	Gypsy	Athila	no	+	PROT|Athila
Garb_02G008710.1	LTR	Gypsy	Tekay	no	+	RT|Tekay
Garb_02G008730.1	LTR	Gypsy	Athila	no	+	RT|Athila
Garb_02G008740.1	LTR	Gypsy	Tekay	no	+	INT|Tekay CHD|Tekay
Garb_02G008750.1	LTR	Gypsy	Tekay	no	+	GAG|Tekay CHD|Tekay
Garb_02G008770.1	LTR	Gypsy	Tekay	no	+	GAG|Tekay PROT|Tekay RT|Tekay RH|Tekay
Garb_02G008780.1	LTR	Gypsy	Tekay	no	+	INT|Tekay CHD|Tekay
Garb_02G008790.1	LTR	Gypsy	Tekay	no	+	RH|Tekay INT|Tekay
Garb_02G008830.1	LTR	Gypsy	Tekay	no	+	INT|Tekay
Garb_02G008840.1	LTR	Copia	Ikeros	no	+	GAG|Ikeros
Garb_02G008920.1	LTR	Gypsy	Athila	no	+	PROT|Athila
Garb_02G008960.1	LTR	Gypsy	Tekay	no	+	CHD|Tekay
Garb_02G009030.1	LTR	Gypsy	Tekay	no	+	RT|Tekay INT|Tekay
Garb_02G009070.1	LTR	Gypsy	CRM	no	+	CHDCR|CRM
Garb_02G009080.1	LTR	Gypsy	Tekay	no	+	CHD|Tekay
Garb_02G009090.1	LTR	Gypsy	Tekay	no	+	INT|Tekay
Garb_02G009100.1	Maverick	unknown	unknown	unknown	+	ATPase|Maverick
Garb_02G009110.1	LTR	Gypsy	CRM	yes	+	GAG|CRM PROT|CRM RT|CRM RH|CRM INT|CRM
Garb_02G009120.1	LTR	Gypsy	CRM	no	+	PROT|CRM RH|CRM INT|CRM CHDCR|CRM
Garb_02G009130.1	LTR	Gypsy	CRM	no	+	GAG|CRM PROT|CRM RT|CRM CHDCR|CRM
Garb_02G009140.1	LTR	Gypsy	Tekay	no	+	GAG|Tekay
Garb_02G009150.1	LTR	Gypsy	CRM	no	+	RH|CRM INT|CRM
Garb_02G009160.1	LTR	Gypsy	CRM	no	+	RH|CRM INT|CRM
Garb_02G009170.1	LTR	Gypsy	CRM	no	+	RT|CRM RH|CRM INT|CRM
Garb_02G009180.1	LTR	Gypsy	Tekay	no	+	CHD|Tekay
Garb_02G009190.1	LTR	Gypsy	Tekay	no	+	INT|Tekay
Garb_02G009200.1	LTR	Gypsy	Tekay	no	+	RT|Tekay RH|Tekay
Garb_02G009210.1	LTR	Gypsy	Tekay	no	+	GAG|Tekay RH|Tekay
Garb_02G009220.1	LTR	Gypsy	Tekay	no	+	INT|Tekay CHD|Tekay
Garb_02G009240.1	LTR	Gypsy	Tekay	no	+	CHD|Tekay
Garb_02G009260.1	LTR	Gypsy	Tekay	no	+	RT|Tekay
Garb_02G009270.1	LTR	Gypsy	Tekay	no	+	INT|Tekay CHD|Tekay
Garb_02G009290.1	LTR	Gypsy	Tekay	no	+	PROT|Tekay RH|Tekay
Garb_02G009310.1	LTR	Gypsy	Athila	no	+	PROT|Athila
Garb_02G009330.1	LTR	Gypsy	Tekay	no	+	GAG|Tekay CHD|Tekay
Garb_02G009350.1	LTR	Gypsy	Tekay	no	+	RT|Tekay
Garb_02G009370.1	LTR	Gypsy	mixture	no	+	RT|Chlamyvir INT|Tekay
Garb_02G009380.1	LTR	Gypsy	Tekay	no	+	RT|Tekay RH|Tekay
Garb_02G009400.1	LTR	Gypsy	Tekay	no	+	INT|Tekay CHD|Tekay
Garb_02G009410.1	LTR	Gypsy	Tekay	no	+	GAG|Tekay PROT|Tekay
Garb_02G009430.1	LTR	Gypsy	Tekay	no	+	INT|Tekay CHD|Tekay
Garb_02G009460.1	LTR	Gypsy	Tekay	no	+	GAG|Tekay
Garb_02G009480.1	LTR	Gypsy	Tekay	no	+	GAG|Tekay RT|Tekay INT|Tekay
Garb_02G009520.1	LTR	Gypsy	Tekay	no	+	INT|Tekay CHD|Tekay
Garb_02G009550.1	LTR	Gypsy	Athila	no	+	GAG|Athila
Garb_02G009560.1	LTR	Gypsy	Tekay	no	+	GAG|Tekay PROT|Tekay
Garb_02G009580.1	LTR	Gypsy	Athila	no	+	PROT|Athila
Garb_02G009640.1	LTR	Gypsy	Tekay	no	+	GAG|Tekay RT|Tekay RH|Tekay PROT|Tekay
Garb_02G009650.1	LTR	Gypsy	CRM	no	+	RT|CRM
Garb_02G009710.1	LTR	Gypsy	Tekay	no	+	CHD|Tekay
Garb_02G009720.1	pararetrovirus	unknown	unknown	unknown	+	PROT|pararetrovirus
Garb_02G009750.1	LTR	Gypsy	Tekay	no	+	RT|Tekay INT|Tekay
Garb_02G009760.1	LTR	Gypsy	Tekay	no	+	RT|Tekay
Garb_02G009810.1	LINE	unknown	unknown	unknown	+	ENDO|LINE RT|LINE
Garb_02G009840.1	LTR	Gypsy	Athila	no	+	GAG|Athila
Garb_02G009880.1	LTR	Gypsy	Tekay	no	+	INT|Tekay CHD|Tekay
Garb_02G009890.1	LTR	Gypsy	Tekay	no	+	GAG|Tekay RT|Tekay
Garb_02G009920.1	LTR	Gypsy	Galadriel	no	+	RT|Galadriel RH|Galadriel
Garb_02G009930.1	LTR	Gypsy	Tekay	no	+	RH|Tekay
Garb_02G009970.1	LINE	unknown	unknown	unknown	+	RH|LINE
Garb_02G009980.1	LINE	unknown	unknown	unknown	+	RT|LINE
Garb_02G010010.1	LTR	Gypsy	Tekay	no	+	GAG|Tekay PROT|Tekay
Garb_02G010020.1	LTR	Gypsy	Tekay	no	+	INT|Tekay CHD|Tekay
Garb_02G010120.1	LTR	Gypsy	Ogre	no	+	GAG|Ogre
Garb_02G010150.1	LTR	Gypsy	Tekay	no	+	GAG|Tekay PROT|Tekay
Garb_02G010180.1	LTR	Gypsy	Tekay	no	+	RH|Tekay
Garb_02G010210.1	LINE	unknown	unknown	unknown	+	RH|LINE
Garb_02G010260.1	LTR	Gypsy	Athila	no	+	INT|Athila
Garb_02G010310.1	LTR	Gypsy	Ogre	no	+	GAG|Ogre PROT|Ogre
Garb_02G010320.1	LTR	Gypsy	Tekay	no	+	RH|Tekay
Garb_02G010330.1	LTR	Gypsy	Athila	no	+	PROT|Athila
Garb_02G010340.1	LTR	Gypsy	Tekay	no	+	GAG|Tekay PROT|Tekay
Garb_02G010420.1	LTR	Gypsy	Tekay	no	+	GAG|Tekay
Garb_02G010430.1	LTR	Gypsy	Tekay	no	+	INT|Tekay
Garb_02G010460.1	LTR	Gypsy	Tekay	no	+	CHD|Tekay
Garb_02G010480.1	LINE	unknown	unknown	unknown	+	RT|LINE
Garb_02G010510.1	LTR	Gypsy	Tekay	no	+	GAG|Tekay
Garb_02G010550.1	LTR	Gypsy	Tekay	no	+	CHD|Tekay
Garb_02G010560.1	LTR	Gypsy	Tekay	no	+	PROT|Tekay RT|Tekay
Garb_02G010570.1	LTR	Gypsy	Ogre	no	+	aRH|Ogre INT|Ogre
Garb_02G010610.1	LTR	Gypsy	Tekay	no	+	RH|Tekay
Garb_02G010680.1	LTR	Gypsy	Athila	no	+	INT|Athila
Garb_02G010710.1	LTR	Gypsy	Tekay	no	+	RH|Tekay INT|Tekay CHD|Tekay
Garb_02G010730.1	LINE	unknown	unknown	unknown	+	ENDO|LINE
Garb_02G010790.1	LINE	unknown	unknown	unknown	+	RH|LINE
Garb_02G010820.1	LTR	Copia	Angela	no	+	GAG|Angela
Garb_02G010980.1	LTR	Gypsy	Tekay	no	+	GAG|Tekay
Garb_02G011010.1	LTR	mixture	unknown	unknown	+	PROT|Tekay RT|Retrovirus
Garb_02G011020.1	LTR	Gypsy	Tekay	no	+	INT|Tekay CHD|Tekay
Garb_02G011040.1	LTR	Gypsy	Ogre	no	+	RT|Ogre
Garb_02G011050.1	LTR	Gypsy	Tekay	no	+	PROT|Tekay
Garb_02G011180.1	Maverick	unknown	unknown	unknown	+	ATPase|Maverick
Garb_02G011300.1	LTR	Gypsy	Tekay	no	+	GAG|Tekay RH|Tekay INT|Tekay CHD|Tekay
Garb_02G011350.1	LTR	Gypsy	Tekay	no	+	CHD|Tekay
Garb_02G011360.1	LTR	Gypsy	Tekay	no	+	RH|Tekay
Garb_02G011370.1	LTR	Gypsy	Athila	no	+	PROT|Athila
Garb_02G011390.1	LTR	Gypsy	Ogre	no	+	GAG|Ogre PROT|Ogre
Garb_02G011410.1	LTR	Gypsy	Tekay	no	+	GAG|Tekay
Garb_02G011420.1	LTR	Gypsy	Athila	no	+	RT|Athila INT|Athila
Garb_02G011440.1	LTR	Copia	Angela	no	+	GAG|Angela
Garb_02G011460.1	LTR	Gypsy	Athila	no	+	PROT|Athila
Garb_02G011510.1	LTR	Copia	Ivana	no	+	GAG|Ivana PROT|Ivana
Garb_02G011560.1	LTR	Gypsy	Tekay	no	+	GAG|Tekay PROT|Tekay
Garb_02G011570.1	LTR	Gypsy	Tekay	no	+	INT|Tekay CHD|Tekay
Garb_02G011590.1	LTR	Gypsy	Tekay	no	+	GAG|Tekay
Garb_02G011610.1	LINE	unknown	unknown	unknown	+	RH|LINE
Garb_02G011670.1	LTR	Gypsy	Ogre	no	+	GAG|Ogre
Garb_02G011770.1	LTR	Gypsy	Tekay	no	+	GAG|Tekay PROT|Tekay
Garb_02G011780.1	LTR	Gypsy	Tekay	no	+	INT|Tekay CHD|Tekay
Garb_02G011790.1	LTR	Gypsy	Tekay	no	+	CHD|Tekay
Garb_02G011800.1	LTR	Gypsy	Athila	no	+	INT|Athila
Garb_02G011810.1	LTR	Gypsy	Athila	no	+	RT|Athila
Garb_02G011840.1	LTR	Gypsy	Tekay	no	+	PROT|Tekay
Garb_02G011850.1	LTR	mixture	unknown	unknown	+	PROT|Tekay RT|Retrovirus
Garb_02G011860.1	LTR	Copia	Angela	no	+	GAG|Angela
Garb_02G011890.1	LTR	Gypsy	Tekay	no	+	INT|Tekay CHD|Tekay
Garb_02G011920.1	LTR	Gypsy	Ogre	no	+	RT|Ogre aRH|Ogre INT|Ogre
Garb_02G011980.1	LTR	Copia	Ale	no	+	RH|Ale
Garb_02G011990.1	LINE	unknown	unknown	unknown	+	RH|LINE
Garb_02G012210.1	LTR	Gypsy	Tekay	no	+	PROT|Tekay RT|Tekay
Garb_02G012230.1	LTR	Gypsy	Ogre	no	+	PROT|Ogre
Garb_02G012270.1	LTR	Gypsy	Tekay	no	+	GAG|Tekay
Garb_02G012280.1	LTR	Gypsy	Tekay	no	+	GAG|Tekay
Garb_02G012290.1	LTR	Gypsy	Ogre	no	+	PROT|Ogre
Garb_02G012300.1	LTR	Gypsy	Ogre	no	+	GAG|Ogre
Garb_02G012320.1	LTR	Gypsy	Tekay	no	+	GAG|Tekay PROT|Tekay RT|Tekay
Garb_02G012340.1	LTR	Copia	Ivana	no	+	GAG|Ivana PROT|Ivana INT|Ivana
Garb_02G012350.1	LTR	Copia	Ale	no	+	RH|Ale
Garb_02G012360.1	LTR	Gypsy	Tekay	no	+	RH|Tekay
Garb_02G012410.1	LTR	Gypsy	Tekay	no	+	CHD|Tekay
Garb_02G012450.1	LTR	Gypsy	Tekay	no	+	CHD|Tekay
Garb_02G012460.1	LTR	Gypsy	Tekay	no	+	CHD|Tekay
Garb_02G012470.1	LTR	Gypsy	Tekay	no	+	INT|Tekay
Garb_02G012510.1	LTR	Gypsy	Tekay	no	+	CHD|Tekay
Garb_02G012530.1	LTR	Gypsy	Tekay	no	+	CHD|Tekay
Garb_02G012540.1	LTR	Gypsy	Tekay	no	+	RH|Tekay CHD|Tekay
Garb_02G012550.1	LTR	Gypsy	CRM	no	+	RH|CRM
Garb_02G012570.1	LTR	Gypsy	Tekay	no	+	CHD|Tekay
Garb_02G012640.1	LTR	Gypsy	Athila	no	+	PROT|Athila
Garb_02G012650.1	LTR	Gypsy	Tekay	no	+	CHD|Tekay
Garb_02G012680.1	LTR	Gypsy	Athila	no	+	PROT|Athila
Garb_02G012690.1	LTR	Gypsy	Tekay	no	+	CHD|Tekay
Garb_02G012700.1	LTR	Gypsy	Tekay	no	+	GAG|Tekay
Garb_02G012720.1	LTR	Gypsy	Tekay	no	+	CHD|Tekay
Garb_02G012740.1	LTR	Gypsy	Athila	no	+	RT|Athila
Garb_02G012960.1	TIR	hAT	unknown	unknown	+	TPase|hAT
Garb_02G013010.1	TIR	hAT	unknown	unknown	+	TPase|hAT
Garb_02G013090.1	LTR	Gypsy	Tekay	no	+	GAG|Tekay PROT|Tekay INT|Tekay
Garb_02G013100.1	LTR	Gypsy	Tekay	no	+	GAG|Tekay PROT|Tekay
Garb_02G013120.1	LTR	Gypsy	Athila	no	+	PROT|Athila
Garb_02G013160.1	LTR	Copia	Angela	no	+	RT|Angela
Garb_02G013170.1	LTR	Copia	Ikeros	no	+	GAG|Ikeros PROT|Ikeros
Garb_02G013200.1	LTR	Gypsy	Tekay	no	+	GAG|Tekay PROT|Tekay RT|Tekay
Garb_02G013230.1	LTR	Gypsy	Tekay	no	+	GAG|Tekay
Garb_02G013240.1	LTR	Gypsy	Tekay	no	+	GAG|Tekay RT|Tekay
Garb_02G013350.1	LTR	Copia	TAR	no	+	GAG|TAR
Garb_02G013370.1	LTR	Copia	Ale	no	+	RT|Ale
Garb_02G013410.1	LTR	Copia	TAR	no	+	GAG|TAR
Garb_02G013420.1	LTR	Gypsy	Tekay	no	+	GAG|Tekay
Garb_02G013470.1	TIR	MuDR_Mutator	unknown	unknown	+	TPase|MuDR_Mutator
Garb_02G013480.1	LTR	Copia	Ale	no	+	GAG|Ale INT|Ale RT|Ale
Garb_02G013510.1	LTR	Gypsy	Ogre	no	+	GAG|Ogre
Garb_02G013580.1	LTR	Gypsy	Athila	no	+	PROT|Athila
Garb_02G013590.1	LTR	Gypsy	Tekay	no	+	GAG|Tekay
Garb_02G013730.1	LTR	Copia	Ivana	no	+	RH|Ivana
Garb_02G013750.1	LINE	unknown	unknown	unknown	+	RH|LINE
Garb_02G013790.1	LTR	Gypsy	Athila	no	+	RT|Athila
Garb_02G014060.1	LTR	Gypsy	Athila	no	+	INT|Athila
Garb_02G014100.1	LTR	Gypsy	Tekay	no	+	RH|Tekay
Garb_02G014120.1	LINE	unknown	unknown	unknown	+	RH|LINE
Garb_02G014150.1	LTR	Gypsy	Ogre	no	+	GAG|Ogre PROT|Ogre
Garb_02G014160.1	LTR	Gypsy	Ogre	no	+	RT|Ogre RH|Ogre
Garb_02G014170.1	LTR	Copia	TAR	no	+	GAG|TAR
Garb_02G014260.1	TIR	MuDR_Mutator	unknown	unknown	+	TPase|MuDR_Mutator
Garb_02G014290.1	LTR	Gypsy	Ogre	no	+	GAG|Ogre PROT|Ogre
Garb_02G014430.1	LTR	Copia	Ivana	no	+	GAG|Ivana PROT|Ivana INT|Lyco
Garb_02G014460.1	TIR	MuDR_Mutator	unknown	unknown	+	TPase|MuDR_Mutator
Garb_02G014490.1	LTR	Copia	Angela	no	+	GAG|Angela
Garb_02G014570.1	LTR	Gypsy	Tekay	no	+	RT|Tekay CHD|Tekay
Garb_02G014620.1	LTR	Gypsy	Tekay	no	+	CHD|Tekay
Garb_02G014630.1	TIR	PIF_Harbinger	unknown	unknown	+	TPase|PIF_Harbinger
Garb_02G014730.1	LTR	Gypsy	Tekay	no	+	GAG|Tekay
Garb_02G014790.1	LTR	Copia	Ale	no	+	GAG|Ale
Garb_02G015190.1	LTR	Gypsy	Ogre	no	+	INT|Ogre
Garb_02G015230.1	LINE	unknown	unknown	unknown	+	RH|LINE
Garb_02G015430.1	LTR	Gypsy	Ogre	no	+	GAG|Ogre
Garb_02G015460.1	LINE	unknown	unknown	unknown	+	RH|LINE
Garb_02G015650.1	LTR	Copia	Tork	no	+	GAG|Tork
Garb_02G015690.1	LINE	unknown	unknown	unknown	+	RH|LINE
Garb_02G015790.1	LTR	Gypsy	Ogre	no	+	PROT|Ogre
Garb_02G015830.1	LTR	Gypsy	Ogre	no	+	aRH|Ogre INT|Ogre
Garb_02G015850.1	LTR	Gypsy	Athila	no	+	GAG|Athila PROT|Athila
Garb_02G015910.1	LTR	Gypsy	chromo-outgroup	no	+	CHD|chromo-outgroup
Garb_02G016070.1	LTR	Gypsy	Ogre	no	+	GAG|Ogre
Garb_02G016150.1	LTR	Copia	Angela	no	+	GAG|Angela
Garb_02G016160.1	LTR	Gypsy	Reina	no	+	GAG|Reina PROT|Reina RT|Reina
Garb_02G016180.1	LTR	Gypsy	Tekay	no	+	RH|Tekay
Garb_02G016220.1	LTR	Gypsy	CRM	no	+	GAG|CRM PROT|CRM RH|CRM
Garb_02G016230.1	LTR	Gypsy	Ogre	no	+	PROT|Ogre
Garb_02G016370.1	LINE	unknown	unknown	unknown	+	RH|LINE
Garb_02G016390.1	LINE	unknown	unknown	unknown	+	ENDO|LINE
Garb_02G016470.1	TIR	MuDR_Mutator	unknown	unknown	+	TPase|MuDR_Mutator
Garb_02G016520.1	LTR	Gypsy	Tekay	no	+	GAG|Tekay RT|Tekay
Garb_02G016530.1	LTR	Copia	Ale	no	+	RH|Ale
Garb_02G016540.1	LTR	Gypsy	Ogre	no	+	PROT|Ogre
Garb_02G016690.1	LINE	unknown	unknown	unknown	+	RH|LINE
Garb_02G016710.1	LTR	Gypsy	Tekay	no	+	RT|Tekay RH|Tekay
Garb_02G017050.1	LTR	Copia	Bianca	no	+	GAG|Bianca
Garb_02G017070.1	LTR	Gypsy	Ogre	no	+	RH|Ogre
Garb_02G017080.1	LTR	Gypsy	Ogre	no	+	PROT|Ogre
Garb_02G017180.1	LTR	Gypsy	Tekay	no	+	CHD|Tekay
Garb_02G017210.1	TIR	EnSpm_CACTA	unknown	unknown	+	TPase|EnSpm_CACTA
Garb_02G017530.1	LTR	Gypsy	CRM	no	+	GAG|CRM PROT|CRM
Garb_02G017600.1	LTR	Copia	Ivana	no	+	GAG|Ivana
Garb_02G017800.1	LTR	Gypsy	Ogre	no	+	GAG|Ogre
Garb_02G017820.1	LTR	Copia	Ivana	no	+	GAG|Ivana PROT|Ivana
Garb_02G017870.1	LINE	unknown	unknown	unknown	+	RT|LINE RH|LINE
Garb_02G018070.1	LTR	Gypsy	Ogre	no	+	PROT|Ogre
Garb_02G018190.1	TIR	MuDR_Mutator	unknown	unknown	+	TPase|MuDR_Mutator
Garb_02G018300.1	LINE	unknown	unknown	unknown	+	ENDO|LINE RT|LINE
Garb_02G018320.1	LTR	Gypsy	Ogre	no	+	PROT|Ogre
Garb_02G018370.1	LTR	Gypsy	Tekay	no	+	INT|Tekay CHD|Tekay
Garb_02G018380.1	LTR	Gypsy	Tekay	no	+	CHD|Tekay
Garb_02G018530.1	LTR	Gypsy	Athila	no	+	INT|Athila
Garb_02G018550.1	TIR	hAT	unknown	unknown	+	TPase|hAT
Garb_02G018560.1	LTR	Copia	Ivana	no	+	GAG|Ivana PROT|Ivana
Garb_02G018600.1	TIR	MuDR_Mutator	unknown	unknown	+	TPase|MuDR_Mutator
Garb_02G019010.1	LTR	Copia	Ale	no	+	PROT|Ale
Garb_02G020530.1	LTR	Copia	Ivana	no	+	RH|Ivana
Garb_03G000110.1	LTR	Copia	Ale	no	+	RT|Ale RH|Ale
Garb_03G000470.1	LTR	Copia	Ale	no	+	GAG|Ale PROT|Ale INT|Tork
Garb_03G001110.1	LINE	unknown	unknown	unknown	+	RH|LINE
Garb_03G001200.1	LTR	Gypsy	Athila	no	+	PROT|Athila
Garb_03G001290.1	LTR	Copia	Ale	no	+	RT|Ale
Garb_03G001340.1	LTR	Gypsy	chromo-outgroup	no	+	CHD|chromo-outgroup
Garb_03G001640.1	LINE	unknown	unknown	unknown	+	RH|LINE
Garb_03G001880.1	LTR	Copia	Ale	no	+	GAG|Ale
Garb_03G002030.1	LTR	Copia	Ivana	no	+	GAG|Ivana
Garb_03G003040.1	TIR	PIF_Harbinger	unknown	unknown	+	TPase|PIF_Harbinger
Garb_03G003250.1	LINE	unknown	unknown	unknown	+	RH|LINE
Garb_03G003340.1	LTR	Gypsy	Ogre	no	+	PROT|Ogre
Garb_03G003680.1	TIR	MuDR_Mutator	unknown	unknown	+	TPase|MuDR_Mutator
Garb_03G003930.1	LINE	unknown	unknown	unknown	+	RH|LINE
Garb_03G004440.1	LTR	Gypsy	Ogre	no	+	GAG|Ogre
Garb_03G004590.1	LTR	Gypsy	Tekay	no	+	GAG|Tekay PROT|Tekay RT|Tekay RH|Tekay
Garb_03G004600.1	LTR	Gypsy	Ogre	no	+	GAG|Ogre
Garb_03G004620.1	LTR	Gypsy	Ogre	no	+	GAG|Ogre PROT|Ogre
Garb_03G004840.1	Maverick	unknown	unknown	unknown	+	ATPase|Maverick
Garb_03G004850.1	Maverick	unknown	unknown	unknown	+	ATPase|Maverick
Garb_03G004860.1	LTR	Copia	Ale	no	+	GAG|Ale PROT|Ale RH|Ale
Garb_03G005030.1	LTR	Gypsy	Ogre	no	+	PROT|Ogre
Garb_03G005280.1	TIR	hAT	unknown	unknown	+	TPase|hAT
Garb_03G005300.1	LTR	Copia	Ale	no	+	GAG|Ale PROT|Ale
Garb_03G005310.1	LTR	Gypsy	Ogre	no	+	GAG|Ogre PROT|Ogre
Garb_03G005320.1	LTR	Gypsy	Ogre	no	+	RH|Ogre
Garb_03G005330.1	LINE	unknown	unknown	unknown	+	RT|LINE RH|LINE
Garb_03G005440.1	LINE	unknown	unknown	unknown	+	RH|LINE
Garb_03G005510.1	LTR	Gypsy	Ogre	no	+	PROT|Ogre
Garb_03G005540.1	LTR	Gypsy	Ogre	no	+	PROT|Ogre
Garb_03G005840.1	TIR	MuDR_Mutator	unknown	unknown	+	TPase|MuDR_Mutator
Garb_03G005900.1	LTR	Gypsy	Ogre	no	+	GAG|Ogre
Garb_03G005910.1	LTR	Gypsy	Tekay	no	+	GAG|Tekay RT|Tekay RH|Tekay
Garb_03G006020.1	LTR	Gypsy	Ogre	no	+	PROT|Ogre
Garb_03G006220.1	TIR	hAT	unknown	unknown	+	TPase|hAT
Garb_03G006230.1	LTR	Gypsy	Ogre	no	+	aRH|Ogre INT|Ogre
Garb_03G006420.1	LTR	Gypsy	Ogre	no	+	RT|Ogre aRH|Ogre INT|Ogre
Garb_03G006780.1	LTR	Gypsy	Ogre	no	+	aRH|Ogre
Garb_03G007070.1	LTR	Copia	Ivana	no	+	RT|Ivana RH|Ivana
Garb_03G007080.1	LTR	Copia	Ivana	no	+	PROT|Ivana
Garb_03G007330.1	LTR	Copia	Ivana	no	+	RH|Ivana
Garb_03G007380.1	LTR	Gypsy	Tekay	no	+	RT|Tekay RH|Tekay CHD|Tekay
Garb_03G007460.1	LTR	Gypsy	Tekay	no	+	GAG|Tekay RT|Tekay RH|Tekay CHD|Tekay
Garb_03G007480.1	TIR	hAT	unknown	unknown	+	TPase|hAT
Garb_03G007650.1	LTR	Gypsy	Reina	no	+	INT|Reina CHD|Reina
Garb_03G007670.1	LTR	Gypsy	Tekay	no	+	INT|Tekay CHD|Tekay
Garb_03G007680.1	LTR	Gypsy	Tekay	no	+	GAG|Tekay
Garb_03G007700.1	LTR	Gypsy	Ogre	no	+	PROT|Ogre RT|Ogre
Garb_03G007720.1	LTR	Gypsy	Ogre	no	+	GAG|Ogre
Garb_03G007740.1	LTR	Gypsy	Ogre	no	+	GAG|Ogre
Garb_03G007850.1	LTR	Copia	Ivana	no	+	GAG|Ivana
Garb_03G007990.1	LTR	Gypsy	Tekay	no	+	GAG|Tekay
Garb_03G008090.1	LTR	Gypsy	Ogre	no	+	aRH|Ogre
Garb_03G008150.1	LTR	Gypsy	Ogre	no	+	aRH|Ogre
Garb_03G008160.1	LTR	Gypsy	Ogre	no	+	GAG|Ogre PROT|Ogre
Garb_03G008170.1	LTR	Gypsy	Ogre	no	+	GAG|Ogre
Garb_03G008210.1	LTR	Gypsy	Ogre	no	+	GAG|Ogre
Garb_03G008240.1	LTR	Gypsy	Tekay	no	+	GAG|Tekay
Garb_03G008250.1	LTR	Gypsy	Tekay	no	+	RT|Tekay RH|Tekay CHD|Tekay
Garb_03G008310.1	LTR	Gypsy	Reina	no	+	INT|Reina CHD|Reina
Garb_03G008340.1	LINE	unknown	unknown	unknown	+	RH|LINE
Garb_03G008380.1	LTR	Gypsy	Tekay	no	+	CHD|Tekay
Garb_03G008540.1	LTR	Gypsy	Ogre	no	+	PROT|Ogre
Garb_03G008550.1	LTR	Gypsy	Ogre	no	+	aRH|Ogre
Garb_03G008590.1	LTR	Copia	Ivana	no	+	RT|Ivana RH|Ivana
Garb_03G008650.1	LTR	Gypsy	Athila	no	+	PROT|Athila
Garb_03G008780.1	LTR	Gypsy	Ogre	no	+	aRH|Ogre
Garb_03G008810.1	LINE	unknown	unknown	unknown	+	RH|LINE
Garb_03G008850.1	LTR	Gypsy	Ogre	no	+	PROT|Ogre
Garb_03G008900.1	LINE	unknown	unknown	unknown	-	RH|LINE
Garb_03G008930.1	LTR	Gypsy	Tekay	no	+	GAG|Tekay RH|Tekay
Garb_03G008990.1	LINE	unknown	unknown	unknown	+	RT|LINE
Garb_03G009380.1	LTR	Gypsy	Tekay	no	+	RT|Tekay
Garb_03G009390.1	LTR	Gypsy	Tekay	no	+	INT|Tekay CHD|Tekay
Garb_03G009420.1	LTR	Gypsy	Tekay	no	+	CHD|Tekay
Garb_03G009430.1	LTR	Gypsy	Athila	no	+	PROT|Athila
Garb_03G009460.1	LTR	Gypsy	Tekay	no	+	RH|Tekay
Garb_03G009470.1	LTR	Gypsy	Tekay	no	+	INT|Tekay
Garb_03G009480.1	LTR	Gypsy	Tekay	no	+	GAG|Tekay
Garb_03G009510.1	TIR	hAT	unknown	unknown	+	TPase|hAT
Garb_03G009580.1	LTR	Copia	Angela	no	+	GAG|Angela
Garb_03G009600.1	LTR	Gypsy	Tekay	no	+	RH|Tekay
Garb_03G009650.1	LTR	Copia	Ivana	no	+	GAG|Ivana PROT|Ivana
Garb_03G009700.1	LTR	Gypsy	Ogre	no	+	GAG|Ogre
Garb_03G009840.1	LTR	Gypsy	Tekay	no	+	INT|Tekay
Garb_03G009870.1	LTR	Gypsy	Tekay	no	+	CHD|Tekay
Garb_03G009920.1	LTR	Gypsy	Athila	no	+	GAG|Athila PROT|Athila
Garb_03G009940.1	LTR	Copia	Angela	no	+	GAG|Angela
Garb_03G009960.1	LTR	Gypsy	Tekay	no	+	PROT|Tekay
Garb_03G010020.1	LTR	Copia	Ale	no	+	GAG|Ty1_copia PROT|Ale INT|Ale
Garb_03G010050.1	LTR	Gypsy	Tekay	no	+	CHD|Tekay
Garb_03G010080.1	LTR	Gypsy	Tekay	no	+	INT|Tekay CHD|Tekay
Garb_03G010130.1	LTR	Gypsy	Tekay	no	+	RH|Tekay
Garb_03G010220.1	LTR	Gypsy	Tekay	no	+	GAG|Tekay
Garb_03G010250.1	TIR	hAT	unknown	unknown	+	TPase|hAT
Garb_03G010260.1	TIR	hAT	unknown	unknown	+	TPase|hAT
Garb_03G010390.1	LTR	Gypsy	Ogre	no	+	aRH|Ogre
Garb_03G010600.1	LTR	Gypsy	Tekay	no	+	PROT|Tekay RH|Tekay CHD|Tekay
Garb_03G010640.1	LTR	Copia	Ale	no	+	GAG|Ale
Garb_03G010690.1	LINE	unknown	unknown	unknown	+	RH|LINE
Garb_03G010890.1	LTR	Gypsy	Tekay	no	+	INT|Tekay CHD|Tekay
Garb_03G010900.1	LTR	Gypsy	Athila	no	+	PROT|Athila RT|Athila
Garb_03G010910.1	LTR	Gypsy	Ogre	no	+	GAG|Ogre
Garb_03G010940.1	LTR	Gypsy	Tekay	no	+	PROT|Tekay
Garb_03G011020.1	LTR	Gypsy	Retand	no	+	RT|Retand
Garb_03G011040.1	LTR	Gypsy	Tekay	no	+	PROT|Tekay RT|Tekay RH|Tekay CHD|Tekay
Garb_03G011050.1	LTR	Gypsy	Tekay	no	+	GAG|Tekay
Garb_03G011100.1	LTR	Gypsy	Reina	no	+	INT|Reina CHD|Reina
Garb_03G011130.1	LTR	Gypsy	Ogre	no	+	GAG|Ogre
Garb_03G011170.1	LTR	Gypsy	Tekay	no	+	CHD|Tekay
Garb_03G011220.1	LTR	Gypsy	Tekay	no	+	RT|Tekay
Garb_03G011240.1	LTR	Gypsy	Tekay	no	+	RH|Tekay
Garb_03G011260.1	LTR	Gypsy	Tekay	no	+	RH|Tekay
Garb_03G011310.1	LTR	Gypsy	Athila	no	+	INT|Athila
Garb_03G011360.1	LTR	Gypsy	Ogre	no	+	aRH|Ogre
Garb_03G011430.1	LTR	Copia	Ivana	no	+	RT|Ivana RH|Ivana
Garb_03G011460.1	LTR	Gypsy	Ogre	no	+	PROT|Ogre
Garb_03G011470.1	LTR	Copia	Bianca	no	+	GAG|Bianca
Garb_03G011540.1	LTR	Gypsy	Tekay	no	+	GAG|Tekay
Garb_03G011570.1	LTR	Copia	Ivana	no	+	RT|Ivana
Garb_03G011580.1	LTR	Copia	Ivana	no	+	GAG|Ivana
Garb_03G011630.1	LTR	Gypsy	Tekay	no	+	RH|Tekay
Garb_03G011660.1	LINE	unknown	unknown	unknown	+	RH|LINE
Garb_03G011680.1	LTR	Gypsy	Athila	no	+	GAG|Athila
Garb_03G011780.1	LTR	Gypsy	Ogre	no	+	GAG|Ogre
Garb_03G011790.1	TIR	MuDR_Mutator	unknown	unknown	+	TPase|MuDR_Mutator
Garb_03G011820.1	mixture	mixture	unknown	unknown	+	PROT|Ogre TPase|PIF_Harbinger
Garb_03G011890.1	LTR	Gypsy	Tekay	no	+	GAG|Tekay
Garb_03G011920.1	LTR	Gypsy	Ogre	no	+	PROT|Ogre
Garb_03G012090.1	LTR	Gypsy	Ogre	no	+	aRH|Ogre
Garb_03G012100.1	LTR	Gypsy	Ogre	no	+	GAG|Ogre PROT|Ogre
Garb_03G012170.1	LTR	Gypsy	Athila	no	+	PROT|Athila
Garb_03G012200.1	LTR	Gypsy	Athila	no	+	RT|Athila
Garb_03G012280.1	LTR	Gypsy	Retand	no	+	aRH|Retand
Garb_03G012300.1	LTR	Gypsy	Athila	no	+	RT|Athila
Garb_03G012360.1	LTR	Gypsy	Tekay	no	+	GAG|Tekay
Garb_03G012490.1	TIR	PIF_Harbinger	unknown	unknown	+	TPase|PIF_Harbinger
Garb_03G012540.1	LTR	Gypsy	Tekay	no	+	INT|Tekay CHD|Tekay
Garb_03G012550.1	LTR	Gypsy	Tekay	no	+	PROT|Tekay RT|Tekay RH|Tekay CHD|Tekay
Garb_03G012580.1	LTR	Gypsy	Athila	no	+	PROT|Athila
Garb_03G012600.1	LTR	Gypsy	Tekay	no	+	GAG|Tekay
Garb_03G012610.1	LTR	Gypsy	Tekay	no	+	INT|Tekay CHD|Tekay
Garb_03G012650.1	LTR	Gypsy	Tekay	no	+	GAG|Tekay
Garb_03G012670.1	LTR	Gypsy	Tekay	no	+	GAG|Tekay
Garb_03G012730.1	LTR	Gypsy	Ogre	no	+	PROT|Ogre
Garb_03G012770.1	LTR	Gypsy	Athila	no	+	PROT|Athila
Garb_03G012880.1	LINE	unknown	unknown	unknown	+	RT|LINE RH|LINE
Garb_03G012950.1	LTR	Gypsy	Tekay	no	+	CHD|Tekay
Garb_03G013010.1	TIR	MuDR_Mutator	unknown	unknown	+	TPase|MuDR_Mutator
Garb_03G013020.1	LTR	Gypsy	Ogre	no	+	PROT|Ogre RT|Ogre RH|Ogre INT|Ogre
Garb_03G013110.1	LINE	unknown	unknown	unknown	+	RH|LINE
Garb_03G013120.1	LINE	unknown	unknown	unknown	+	RT|LINE
Garb_03G013150.1	LTR	Gypsy	Athila	no	+	INT|Athila
Garb_03G013160.1	LTR	Gypsy	Athila	no	+	PROT|Athila
Garb_03G013200.1	LTR	Copia	Bianca	no	+	GAG|Bianca
Garb_03G013400.1	LTR	Gypsy	Ogre	no	+	GAG|Ogre
Garb_03G013410.1	LINE	unknown	unknown	unknown	+	RH|LINE
Garb_03G013430.1	TIR	PIF_Harbinger	unknown	unknown	+	TPase|PIF_Harbinger
Garb_03G013470.1	LTR	Gypsy	Athila	no	+	RT|Athila
Garb_03G013510.1	LTR	Copia	Ale	no	+	RH|Ale
Garb_03G013560.1	LTR	Copia	Ivana	no	+	GAG|Ivana
Garb_03G013600.1	LTR	Gypsy	Ogre	no	+	GAG|Ogre
Garb_03G013660.1	LTR	Copia	Ikeros	no	+	GAG|Ikeros
Garb_03G013700.1	LTR	Gypsy	Tekay	no	+	GAG|Tekay PROT|Tekay
Garb_03G013770.1	LTR	Gypsy	Tekay	no	+	PROT|Tekay
Garb_03G013800.1	LTR	Gypsy	Tekay	no	+	PROT|Tekay
Garb_03G013840.1	LTR	Gypsy	Ogre	no	+	GAG|Ogre
Garb_03G014060.1	LTR	Gypsy	Galadriel	no	+	GAG|Galadriel PROT|Galadriel
Garb_03G014110.1	LTR	Gypsy	Tekay	no	+	GAG|Tekay
Garb_03G014240.1	LTR	Gypsy	Tekay	no	+	GAG|Tekay
Garb_03G014260.1	LTR	Gypsy	Tekay	no	+	INT|Tekay CHD|Tekay
Garb_03G014280.1	LTR	Gypsy	Tekay	no	+	INT|Tekay CHD|Tekay
Garb_03G014290.1	LTR	Gypsy	Tekay	no	+	GAG|Tekay
Garb_03G014310.1	LTR	Gypsy	Ogre	no	+	PROT|Ogre RT|Ogre RH|Ogre INT|Ogre
Garb_03G014320.1	LTR	Gypsy	Ogre	no	+	GAG|Ogre
Garb_03G014380.1	LTR	Gypsy	Tekay	no	+	INT|Tekay CHD|Tekay
Garb_03G014460.1	LTR	Gypsy	Tekay	no	+	RH|Tekay INT|Tekay CHD|Tekay
Garb_03G014490.1	LTR	Gypsy	Tekay	no	+	GAG|Tekay
Garb_03G014500.1	LTR	Gypsy	Tekay	no	+	RH|Tekay
Garb_03G014540.1	LTR	Gypsy	Tekay	yes	+	GAG|Tekay PROT|Tekay RT|Tekay RH|Tekay INT|Tekay
Garb_03G014550.1	LTR	Gypsy	Tekay	no	+	GAG|Tekay PROT|Tekay CHD|Tekay
Garb_03G014610.1	LTR	Gypsy	Galadriel	no	+	GAG|Galadriel PROT|Galadriel
Garb_03G014630.1	LTR	Gypsy	CRM	no	+	RT|CRM
Garb_03G014640.1	LTR	Gypsy	Tekay	no	+	PROT|Tekay RT|Tekay
Garb_03G014660.1	LTR	Copia	Ivana	no	+	GAG|Ivana
Garb_03G014720.1	LTR	Gypsy	Tekay	no	+	INT|Tekay CHD|Tekay
Garb_03G014730.1	LTR	Gypsy	Tekay	no	+	GAG|Tekay CHD|Tekay
Garb_03G014820.1	LINE	unknown	unknown	unknown	+	RH|LINE
Garb_03G014880.1	LTR	Copia	Ivana	no	+	INT|Ivana RT|Ivana RH|Ivana
Garb_03G014890.1	LTR	Gypsy	Tekay	no	+	PROT|Tekay
Garb_03G014910.1	LTR	Gypsy	Athila	no	+	GAG|Athila PROT|Athila
Garb_03G014920.1	LTR	Gypsy	Tekay	no	+	GAG|Tekay
Garb_03G014930.1	LTR	Gypsy	Tekay	no	+	INT|Tekay CHD|Tekay
Garb_03G014960.1	LTR	Gypsy	Tekay	no	+	RH|Tekay
Garb_03G014980.1	LTR	Copia	Angela	no	+	GAG|Angela
Garb_03G014990.1	LTR	Gypsy	Tekay	no	+	CHD|Tekay
Garb_03G015000.1	LTR	Gypsy	Ogre	no	+	PROT|Ogre
Garb_03G015040.1	LTR	Gypsy	Tekay	no	+	RT|Tekay
Garb_03G015070.1	LTR	Gypsy	Tekay	no	+	INT|Tekay CHD|Tekay
Garb_03G015090.1	LTR	Gypsy	Tekay	no	+	RH|Tekay
Garb_03G015120.1	LTR	Gypsy	Tekay	no	+	PROT|Tekay
Garb_03G015190.1	TIR	MuDR_Mutator	unknown	unknown	+	TPase|MuDR_Mutator
Garb_03G015200.1	LTR	Copia	TAR	no	+	GAG|TAR
Garb_03G015210.1	LTR	Gypsy	Tekay	no	+	CHD|Tekay
Garb_03G015220.1	TIR	MuDR_Mutator	unknown	unknown	+	TPase|MuDR_Mutator
Garb_03G015240.1	TIR	MuDR_Mutator	unknown	unknown	+	TPase|MuDR_Mutator
Garb_03G015310.1	LTR	Gypsy	Tekay	no	+	INT|Tekay
Garb_03G015320.1	LTR	Copia	Angela	no	+	PROT|Angela
Garb_03G015360.1	LTR	Copia	Bianca	no	+	GAG|Bianca
Garb_03G015400.1	LTR	Gypsy	Tekay	no	+	PROT|Tekay RT|Reina RH|Tekay INT|Tekay
Garb_03G015430.1	LTR	Gypsy	Tekay	no	+	INT|Tekay CHD|Tekay
Garb_03G015450.1	LINE	unknown	unknown	unknown	+	ENDO|LINE
Garb_03G015460.1	LINE	unknown	unknown	unknown	+	RH|LINE
Garb_03G015510.1	LTR	Gypsy	Ogre	no	+	INT|Ogre
Garb_03G015520.1	LTR	Gypsy	Ogre	no	+	RH|Ogre
Garb_03G015540.1	LTR	Gypsy	Tekay	no	+	CHD|Tekay
Garb_03G015550.1	LTR	Gypsy	Tekay	no	+	CHD|Tekay
Garb_03G015580.1	LTR	Gypsy	Galadriel	no	+	RH|Galadriel INT|Galadriel
Garb_03G015640.1	TIR	PIF_Harbinger	unknown	unknown	+	TPase|PIF_Harbinger
Garb_03G015650.1	LTR	Gypsy	Athila	no	+	PROT|Athila
Garb_03G015660.1	LTR	Gypsy	Athila	no	+	PROT|Athila
Garb_03G015670.1	LTR	Gypsy	Tekay	no	+	GAG|Tekay RT|Tekay
Garb_03G015690.1	LTR	Gypsy	Ogre	no	+	RT|Ogre aRH|Ogre
Garb_03G015760.1	LTR	Gypsy	Tekay	no	+	CHD|Tekay
Garb_03G015810.1	LTR	Gypsy	Tekay	no	+	GAG|Tekay PROT|Tekay RT|Tekay
Garb_03G015820.1	LTR	Gypsy	Tekay	no	+	CHD|Tekay
Garb_03G015860.1	LTR	Gypsy	Ogre	no	+	PROT|Ogre
Garb_03G015870.1	LTR	Gypsy	Ogre	no	+	RT|Ogre aRH|Ogre
Garb_03G015880.1	LTR	Gypsy	Ogre	no	+	aRH|Ogre INT|Ogre
Garb_03G015920.1	TIR	MuDR_Mutator	unknown	unknown	+	TPase|MuDR_Mutator
Garb_03G016080.1	LINE	unknown	unknown	unknown	+	RH|LINE
Garb_03G016100.1	LTR	Copia	Ivana	no	+	GAG|Ivana PROT|Ivana INT|Ivana
Garb_03G016140.1	LTR	Gypsy	Tekay	no	+	INT|Tekay
Garb_03G016150.1	LTR	Gypsy	Tekay	no	+	GAG|Tekay PROT|Tekay
Garb_03G016170.1	LTR	Gypsy	CRM	no	+	GAG|CRM PROT|CRM
Garb_03G016180.1	LTR	Gypsy	CRM	no	+	INT|CRM
Garb_03G016190.1	LTR	Gypsy	CRM	no	+	INT|CRM
Garb_03G016200.1	LTR	Gypsy	CRM	no	+	GAG|CRM PROT|CRM
Garb_03G016210.1	LTR	Gypsy	CRM	no	+	PROT|CRM RT|CRM
Garb_03G016220.1	LTR	Gypsy	CRM	no	+	RH|CRM INT|CRM
Garb_03G016230.1	LTR	Gypsy	CRM	no	+	GAG|CRM PROT|CRM RT|Retrovirus RH|CRM
Garb_03G016290.1	LTR	Copia	Ale	no	+	RT|Ale RH|Ale
Garb_03G016300.1	LTR	Copia	Ale	no	+	GAG|Ale INT|Ale RT|Ale
Garb_03G016310.1	LTR	Gypsy	Tekay	no	+	INT|Tekay CHD|Tekay
Garb_03G016320.1	LTR	Gypsy	Tekay	no	+	INT|Tekay CHD|Tekay
Garb_03G016330.1	LTR	Gypsy	Tekay	no	+	GAG|Tekay
Garb_03G016360.1	LTR	Gypsy	Ogre	no	+	GAG|Ogre PROT|Ogre
Garb_03G016380.1	LTR	Gypsy	CRM	no	+	PROT|CRM RH|CRM INT|CRM
Garb_03G016420.1	LTR	Gypsy	Tekay	no	+	INT|Tekay CHD|Tekay
Garb_03G016430.1	LTR	Gypsy	Athila	no	+	INT|Athila
Garb_03G016450.1	LINE	unknown	unknown	unknown	+	RH|LINE
Garb_03G016600.1	LTR	Gypsy	Tekay	no	+	GAG|Tekay
Garb_03G016680.1	LTR	Gypsy	Tekay	no	+	RT|Tekay RH|Tekay CHD|Tekay
Garb_03G016760.1	TIR	PIF_Harbinger	unknown	unknown	+	TPase|PIF_Harbinger
Garb_03G016780.1	LTR	Gypsy	Ogre	no	+	aRH|Ogre
Garb_03G016820.1	LTR	Gypsy	Ogre	no	+	GAG|Ogre PROT|Ogre
Garb_03G016840.1	LTR	Gypsy	Tekay	no	+	GAG|Tekay
Garb_03G016920.1	LTR	Gypsy	Tekay	no	+	INT|Tekay CHD|Tekay
Garb_03G016930.1	LTR	Gypsy	Tekay	no	+	RH|Tekay
Garb_03G016950.1	LTR	Gypsy	Tekay	no	+	GAG|Tekay
Garb_03G016990.1	LTR	Gypsy	Tekay	no	+	CHD|Tekay
Garb_03G017030.1	LTR	Gypsy	Tekay	no	+	INT|Tekay
Garb_03G017040.1	LTR	Gypsy	Tekay	no	+	CHD|Tekay RT|Tekay
Garb_03G017070.1	LTR	Gypsy	Athila	no	+	PROT|Athila
Garb_03G017080.1	LTR	Gypsy	Tekay	no	+	GAG|Tekay
Garb_03G017090.1	LTR	Copia	Angela	no	+	PROT|Angela
Garb_03G017110.1	LTR	Gypsy	Athila	no	+	RT|Athila
Garb_03G017140.1	LTR	Gypsy	Tekay	no	+	GAG|Tekay PROT|Tekay
Garb_03G017190.1	LINE	unknown	unknown	unknown	+	RH|LINE
Garb_03G017240.1	LINE	unknown	unknown	unknown	+	RH|LINE
Garb_03G017260.1	LTR	Gypsy	Athila	no	+	RT|Athila RH|Athila INT|Athila
Garb_03G017340.1	LINE	unknown	unknown	unknown	+	ENDO|LINE
Garb_03G017480.1	LTR	Gypsy	Tekay	no	+	RH|Tekay INT|Tekay CHD|Tekay
Garb_03G017510.1	LTR	Gypsy	Tekay	no	+	RT|Tekay
Garb_03G017520.1	LTR	Copia	Ivana	no	+	GAG|Ivana PROT|Ivana
Garb_03G017570.1	LTR	Copia	Angela	no	+	RT|Angela
Garb_03G017580.1	LTR	Copia	Angela	no	+	GAG|Angela
Garb_03G017600.1	LTR	Gypsy	Tekay	no	+	GAG|Tekay RH|Tekay
Garb_03G017730.1	LTR	Gypsy	Tekay	no	+	GAG|Tekay RT|Tekay
Garb_03G017800.1	LTR	Gypsy	Tekay	no	+	INT|Tekay
Garb_03G017820.1	LTR	Gypsy	Tekay	no	+	GAG|Tekay PROT|Tekay RT|Tekay
Garb_03G017830.1	LTR	Gypsy	Tekay	no	+	GAG|Tekay
Garb_03G017840.1	LTR	Gypsy	Tekay	no	+	GAG|Tekay RT|Tekay
Garb_03G017870.1	LTR	Gypsy	Tekay	no	+	GAG|Tekay PROT|Tekay RT|Tekay
Garb_03G017940.1	LTR	Gypsy	Tekay	no	+	GAG|Tekay PROT|Tekay
Garb_03G017960.1	LTR	Gypsy	Tekay	no	+	CHD|Tekay
Garb_03G017970.1	LTR	Gypsy	Tekay	no	+	RH|Tekay
Garb_03G017990.1	LTR	Copia	Ale	no	+	GAG|Ale PROT|Ale
Garb_03G018110.1	LTR	Gypsy	Ogre	no	+	PROT|Ogre
Garb_03G018150.1	LTR	Gypsy	Tekay	no	+	CHD|Tekay
Garb_03G018240.1	LINE	unknown	unknown	unknown	+	RH|LINE
Garb_03G018290.1	LTR	Gypsy	Athila	no	+	PROT|Athila
Garb_03G018390.1	LTR	Gypsy	Tekay	no	+	RH|Tekay
Garb_03G018400.1	LTR	Copia	Ale	no	+	PROT|Ale INT|Ale
Garb_03G018450.1	LTR	Gypsy	Tekay	no	+	RH|Tekay
Garb_03G018510.1	LTR	Gypsy	Athila	no	+	PROT|Athila
Garb_03G018560.1	LTR	Gypsy	Tekay	no	+	CHD|Tekay
Garb_03G018600.1	LTR	Gypsy	Tekay	no	+	RH|Tekay INT|Tekay
Garb_03G018610.1	LTR	Gypsy	Athila	no	+	PROT|Athila
Garb_03G018620.1	LTR	Gypsy	Athila	no	+	PROT|Athila
Garb_03G018640.1	LTR	Gypsy	Athila	no	+	PROT|Athila
Garb_03G018650.1	LTR	Gypsy	Tekay	no	+	GAG|Tekay
Garb_03G018690.1	LTR	Gypsy	Tekay	no	+	RH|Tekay INT|Tekay CHD|Tekay
Garb_03G018710.1	LTR	Gypsy	Tekay	no	+	INT|Tekay
Garb_03G018790.1	LTR	Gypsy	CRM	no	+	PROT|CRM
Garb_03G018800.1	LTR	Gypsy	Tekay	no	+	PROT|Tekay
Garb_03G018820.1	LTR	Gypsy	Galadriel	no	+	RH|Galadriel
Garb_03G018830.1	LTR	Gypsy	Tekay	no	+	PROT|Tekay RH|Tekay
Garb_03G018840.1	LTR	mixture	unknown	unknown	+	PROT|Tekay RT|Retrovirus
Garb_03G018860.1	TIR	MuDR_Mutator	unknown	unknown	+	TPase|MuDR_Mutator
Garb_03G018900.1	LTR	Gypsy	Tekay	no	+	CHD|Tekay
Garb_03G018910.1	LTR	Gypsy	Athila	no	+	GAG|Athila PROT|Athila
Garb_03G018920.1	LTR	Gypsy	Tekay	no	+	PROT|Tekay
Garb_03G018960.1	LTR	Gypsy	Tekay	no	+	GAG|Tekay RT|Tekay
Garb_03G019020.1	LTR	Copia	Ale	no	+	GAG|Ale PROT|Ale RT|Ale RH|Ale
Garb_03G019040.1	LTR	Gypsy	Tekay	no	+	CHD|Tekay
Garb_03G019060.1	LTR	Gypsy	Tekay	no	+	RH|Tekay
Garb_03G019080.1	LTR	Gypsy	Tekay	no	+	CHD|Tekay
Garb_03G019100.1	LTR	Copia	Ale	no	+	INT|Ale RH|Ale
Garb_03G019110.1	LTR	Copia	Ale	no	+	GAG|Ale
Garb_03G019210.1	LTR	Gypsy	Tekay	no	+	CHD|Tekay
Garb_03G019220.1	LTR	Gypsy	Tekay	no	+	GAG|Tekay PROT|Tekay RT|Tekay
Garb_03G019270.1	LINE	unknown	unknown	unknown	+	RH|LINE
Garb_03G019280.1	LINE	unknown	unknown	unknown	+	ENDO|LINE
Garb_03G019350.1	LTR	Copia	Ale	no	+	GAG|Ale
Garb_03G019360.1	LTR	Gypsy	Tekay	no	+	RT|Tekay RH|Tekay
Garb_03G019390.1	TIR	MuDR_Mutator	unknown	unknown	+	TPase|MuDR_Mutator
Garb_03G019460.1	LTR	Copia	Ivana	no	+	GAG|Ivana
Garb_03G019490.1	LTR	Copia	Ivana	no	+	GAG|Ivana PROT|Ivana INT|Ivana
Garb_03G019570.1	LTR	Gypsy	Tekay	no	+	GAG|Tekay RH|Tekay CHD|Tekay
Garb_03G019580.1	LTR	Gypsy	Tekay	no	+	RT|Tekay
Garb_03G019620.1	LINE	unknown	unknown	unknown	+	ENDO|LINE RT|LINE
Garb_03G019630.1	LINE	unknown	unknown	unknown	+	RH|LINE
Garb_03G019640.1	LTR	Gypsy	Ogre	no	+	PROT|Ogre
Garb_03G019670.1	LTR	Gypsy	Tekay	no	+	RH|Tekay INT|Tekay
Garb_03G019690.1	TIR	MuDR_Mutator	unknown	unknown	+	TPase|MuDR_Mutator
Garb_03G019700.1	LTR	Gypsy	Tekay	no	+	CHD|Tekay
Garb_03G019860.1	LTR	Gypsy	Tekay	no	+	INT|Tekay
Garb_03G019880.1	LTR	Gypsy	Athila	no	+	PROT|Athila
Garb_03G020110.1	LTR	Gypsy	Athila	no	+	RH|Athila
Garb_03G020160.1	LINE	unknown	unknown	unknown	+	RT|LINE
Garb_03G020240.1	LTR	Gypsy	Galadriel	no	+	RT|Galadriel RH|Galadriel
Garb_03G020330.1	LTR	Copia	Angela	no	+	GAG|Angela
Garb_03G020360.1	LTR	Gypsy	Athila	no	+	PROT|Athila
Garb_03G020510.1	LTR	Copia	Ivana	no	+	GAG|Ivana PROT|Ivana
Garb_03G020650.1	LTR	Gypsy	Tekay	no	+	GAG|Tekay RT|Tekay
Garb_03G020670.1	LTR	Copia	Ivana	no	+	RH|Ivana
Garb_03G020680.1	LTR	Gypsy	Ogre	no	+	aRH|Ogre
Garb_03G020710.1	LTR	Copia	Ivana	no	+	RT|Ivana RH|Ivana
Garb_03G020730.1	LTR	Copia	Ivana	no	+	RH|Ivana
Garb_03G020840.1	LTR	Copia	Ikeros	no	+	GAG|Ikeros
Garb_03G020940.1	LTR	Gypsy	Ogre	no	+	PROT|Ogre
Garb_03G021000.1	LTR	Copia	Ale	no	+	PROT|Ale RH|Ale
Garb_03G021040.1	LTR	Gypsy	Tekay	no	+	CHD|Tekay
Garb_03G021100.1	LTR	Gypsy	Ogre	no	+	GAG|Ogre PROT|Ogre
Garb_03G021120.1	LTR	Gypsy	Ogre	no	+	INT|Ogre
Garb_03G021130.1	LTR	Copia	Tork	no	+	GAG|Tork
Garb_03G021260.1	LTR	Copia	Ivana	no	+	INT|Ivana RT|Ivana
Garb_03G021320.1	LTR	Gypsy	Ogre	no	+	GAG|Ogre
Garb_03G021350.1	LTR	Copia	Ale	no	+	RH|Ale
Garb_03G021490.1	LTR	Gypsy	Ogre	no	+	PROT|Ogre RT|Ogre RH|Ogre
Garb_03G021560.1	LTR	Copia	Ivana	no	+	GAG|Ivana PROT|Ivana
Garb_03G021640.1	LTR	Gypsy	Tekay	no	+	GAG|Tekay
Garb_03G021850.1	LTR	Gypsy	Tekay	no	+	GAG|Tekay
Garb_03G021870.1	TIR	PIF_Harbinger	unknown	unknown	+	TPase|PIF_Harbinger
Garb_03G021970.1	LINE	unknown	unknown	unknown	+	ENDO|LINE
Garb_03G022030.1	LTR	Gypsy	Tekay	no	+	GAG|Tekay
Garb_03G022050.1	LTR	Copia	Ale	no	+	RH|Ale
Garb_03G022140.1	TIR	MuDR_Mutator	unknown	unknown	+	TPase|MuDR_Mutator
Garb_03G022180.1	LTR	Copia	Ale	no	+	RT|Ale RH|Ale
Garb_03G022220.1	LTR	Gypsy	Tekay	no	+	RT|Tekay
Garb_03G022310.1	LINE	unknown	unknown	unknown	+	RH|LINE
Garb_03G022660.1	LTR	Gypsy	Athila	no	+	GAG|Athila PROT|Athila
Garb_03G022740.1	LINE	unknown	unknown	unknown	+	RH|LINE
Garb_03G022850.1	LTR	Gypsy	Tekay	no	+	INT|Tekay CHD|Tekay
Garb_03G022900.1	LTR	Copia	Ivana	no	+	RT|Ivana
Garb_03G022940.1	LTR	Copia	Ivana	no	+	GAG|Ivana PROT|Ivana
Garb_03G022950.1	LTR	Copia	Ivana	no	+	RT|Ivana RH|Ivana
Garb_03G022990.1	LINE	unknown	unknown	unknown	+	RH|LINE
Garb_03G023080.1	LTR	Copia	Ivana	no	+	GAG|Ivana
Garb_03G023210.1	LTR	Gypsy	Ogre	no	+	GAG|Ogre
Garb_03G023400.1	LTR	Gypsy	Tekay	no	+	RH|Tekay INT|Tekay
Garb_03G023540.1	LTR	Gypsy	Tekay	no	+	INT|Tekay CHD|Tekay
Garb_03G023550.1	LTR	Copia	Ale	no	+	GAG|Ale
Garb_03G023560.1	LINE	unknown	unknown	unknown	+	ENDO|LINE
Garb_03G023580.1	LINE	unknown	unknown	unknown	+	RH|LINE
Garb_03G023600.1	LINE	unknown	unknown	unknown	+	ENDO|LINE
Garb_03G023840.1	LTR	Copia	Ale	no	+	RH|Ale
Garb_03G023870.1	LTR	Gypsy	Tekay	no	+	CHD|Tekay
Garb_03G023940.1	LTR	Gypsy	Ogre	no	+	RT|Ogre
Garb_03G023960.1	LTR	Gypsy	Tekay	no	+	PROT|Tekay
Garb_03G023970.1	LTR	Gypsy	Tekay	no	+	CHD|Tekay
Garb_03G023980.1	LTR	Gypsy	Tekay	no	+	GAG|Tekay PROT|Tekay RH|Tekay
Garb_03G024000.1	LTR	Gypsy	Tekay	no	+	CHD|Tekay
Garb_03G024030.1	LTR	Copia	Ikeros	no	+	GAG|Ikeros
Garb_03G024060.1	LTR	Copia	Ale	no	+	GAG|Ale PROT|Ale INT|Ale
Garb_03G024480.1	LTR	Gypsy	Ogre	no	+	INT|Ogre
Garb_03G024560.1	LTR	Gypsy	Ogre	no	+	aRH|Ogre
Garb_03G024600.1	LTR	Gypsy	Tekay	no	+	RT|Tekay INT|Tekay
Garb_03G024630.1	LTR	Gypsy	Reina	no	+	CHD|Reina
Garb_03G024690.1	LINE	unknown	unknown	unknown	+	ENDO|LINE
Garb_03G024830.1	LTR	Gypsy	Ogre	no	+	PROT|Ogre
Garb_03G024840.1	LTR	Gypsy	Tekay	no	+	PROT|Tekay
Garb_03G024930.1	LINE	unknown	unknown	unknown	-	RH|LINE
Garb_03G025090.1	LTR	Gypsy	Ogre	no	+	PROT|Ogre
Garb_03G026370.1	LTR	Copia	Ivana	no	+	RT|Ivana RH|Ivana
Garb_03G026400.1	LTR	Copia	Ivana	no	+	GAG|Ivana INT|Ivana
Garb_03G026450.1	LTR	Gypsy	Ogre	no	+	PROT|Ogre RT|Ogre RH|Ogre
Garb_03G026660.1	LTR	Gypsy	CRM	no	+	GAG|CRM PROT|CRM RT|Retrovirus
Garb_03G026690.1	LTR	Gypsy	CRM	no	+	GAG|CRM PROT|CRM
Garb_03G026730.1	LTR	Copia	Ivana	no	+	GAG|Ivana PROT|Ivana
Garb_03G026770.1	LTR	Copia	Ivana	no	+	GAG|Ivana PROT|Ivana INT|Ivana
Garb_03G026810.1	LTR	Copia	Ivana	no	+	GAG|Ivana PROT|Ivana
Garb_03G027270.1	LTR	Gypsy	Retand	no	+	aRH|Retand
Garb_03G027630.1	LTR	Copia	Ivana	no	+	RT|Ivana
Garb_03G027850.1	LTR	Gypsy	Ogre	no	+	GAG|Ogre
Garb_03G028090.1	LINE	unknown	unknown	unknown	+	RH|LINE
Garb_03G028100.1	TIR	hAT	unknown	unknown	+	TPase|hAT
Garb_03G028120.1	TIR	hAT	unknown	unknown	+	TPase|hAT
Garb_03G028160.1	TIR	hAT	unknown	unknown	+	TPase|hAT
Garb_03G028170.1	LTR	Copia	Ale	no	+	RH|Ale
Garb_03G028180.1	TIR	hAT	unknown	unknown	+	TPase|hAT
Garb_03G028200.1	TIR	hAT	unknown	unknown	+	TPase|hAT
Garb_03G028400.1	LTR	Copia	Ivana	no	+	GAG|Ivana PROT|Ivana
Garb_03G028410.1	LTR	Copia	Ivana	no	+	RT|Ivana RH|Ivana
Garb_03G028420.1	LTR	Copia	Ivana	no	+	RH|Ivana
Garb_03G028510.1	LTR	Gypsy	Athila	no	+	GAG|Athila PROT|Athila
Garb_03G028720.1	TIR	hAT	unknown	unknown	+	TPase|hAT
Garb_03G028780.1	LTR	Copia	Ivana	no	+	GAG|Ivana
Garb_04G000190.1	LTR	Gypsy	Tekay	no	+	GAG|Tekay
Garb_04G000200.1	LTR	Copia	Bianca	no	+	GAG|Bianca
Garb_04G000250.1	LTR	Copia	Ale	no	+	RT|Ale
Garb_04G000510.1	LINE	unknown	unknown	unknown	+	RH|LINE
Garb_04G000590.1	LTR	Copia	Ivana	no	+	GAG|Ivana PROT|Ivana INT|Ivana
Garb_04G000600.1	LTR	Copia	Ivana	no	+	RH|Ivana
Garb_04G001070.1	LTR	Gypsy	Ogre	no	+	RT|Ogre
Garb_04G001160.1	LINE	unknown	unknown	unknown	+	ENDO|LINE
Garb_04G001290.1	LTR	Gypsy	Athila	no	+	GAG|Athila
Garb_04G001370.1	LTR	Copia	Ivana	no	+	GAG|Ivana
Garb_04G001550.1	LINE	unknown	unknown	unknown	+	RH|LINE
Garb_04G001900.1	LTR	Gypsy	Tekay	no	+	RT|Tekay INT|Tekay CHD|Tekay
Garb_04G001950.1	LTR	Gypsy	Athila	no	+	INT|Athila
Garb_04G002120.1	TIR	MuDR_Mutator	unknown	unknown	+	TPase|MuDR_Mutator
Garb_04G002170.1	LTR	Gypsy	Tekay	no	+	GAG|Tekay
Garb_04G002210.1	TIR	MuDR_Mutator	unknown	unknown	+	TPase|MuDR_Mutator
Garb_04G002260.1	Penelope	unknown	unknown	unknown	+	RT|Penelope
Garb_04G002410.1	LTR	Copia	Ivana	no	+	RH|Ivana
Garb_04G002840.1	LINE	unknown	unknown	unknown	+	RT|LINE
Garb_04G002990.1	LTR	Gypsy	Ogre	no	+	aRH|Ogre
Garb_04G003330.1	LINE	unknown	unknown	unknown	+	RH|LINE
Garb_04G003480.1	TIR	MuDR_Mutator	unknown	unknown	+	TPase|MuDR_Mutator
Garb_04G003620.1	LTR	Copia	Ivana	no	+	GAG|Ivana
Garb_04G004050.1	LTR	Gypsy	Tekay	no	+	CHD|Tekay
Garb_04G004090.1	LTR	Gypsy	Tekay	no	+	GAG|Tekay
Garb_04G004110.1	LTR	Gypsy	Ogre	no	+	PROT|Ogre
Garb_04G004120.1	LTR	mixture	unknown	unknown	+	RT|Ogre GAG|TAR
Garb_04G004190.1	LINE	unknown	unknown	unknown	+	RH|LINE
Garb_04G004240.1	LTR	Gypsy	Tekay	no	+	RH|Tekay
Garb_04G004280.1	TIR	hAT	unknown	unknown	+	TPase|hAT
Garb_04G004350.1	LINE	unknown	unknown	unknown	+	RH|LINE
Garb_04G004790.1	LTR	Gypsy	Ogre	no	+	RH|Ogre INT|Ogre
Garb_04G004910.1	LTR	Copia	Ale	no	+	GAG|Ale INT|Ale
Garb_04G005090.1	LTR	Gypsy	Ogre	no	+	aRH|Ogre
Garb_04G005100.1	LTR	Gypsy	Ogre	no	+	GAG|Ogre PROT|Ogre
Garb_04G005320.1	LTR	Copia	Ale	no	+	RH|Ale
Garb_04G005340.1	LTR	Copia	Ikeros	no	+	GAG|Ikeros
Garb_04G005410.1	LTR	Copia	unknown	no	-	GAG|Ty1_copia
Garb_04G005500.1	LTR	Gypsy	Tekay	no	+	GAG|Tekay RH|Tekay
Garb_04G005510.1	LINE	unknown	unknown	unknown	+	RH|LINE
Garb_04G005580.1	LTR	Gypsy	Ogre	no	+	GAG|Ogre
Garb_04G005640.1	LTR	Gypsy	Ogre	no	+	PROT|Ogre
Garb_04G005720.1	LTR	Copia	Ikeros	no	+	GAG|Ikeros
Garb_04G005800.1	TIR	hAT	unknown	unknown	+	TPase|hAT
Garb_04G005850.1	LTR	Copia	Ale	no	+	PROT|Ale INT|Ale RT|Ale RH|Ale
Garb_04G005950.1	LTR	Gypsy	Tekay	no	+	GAG|Tekay
Garb_04G005970.1	LTR	Gypsy	Ogre	no	+	GAG|Ogre
Garb_04G006020.1	LTR	Gypsy	Tekay	no	+	PROT|Tekay
Garb_04G006040.1	LTR	Gypsy	Tekay	no	+	CHD|Tekay
Garb_04G006070.1	LINE	unknown	unknown	unknown	+	ENDO|LINE RT|LINE
Garb_04G006130.1	LTR	Gypsy	Ogre	no	+	aRH|Ogre
Garb_04G006140.1	LTR	Gypsy	Ogre	no	+	GAG|Ogre
Garb_04G006210.1	LTR	Copia	Ale	no	+	PROT|Ale INT|Ale RT|Ale
Garb_04G006250.1	LTR	Gypsy	Ogre	no	+	PROT|Ogre
Garb_04G006340.1	LINE	unknown	unknown	unknown	+	RH|LINE
Garb_04G006390.1	LTR	Gypsy	Tekay	no	+	CHD|Tekay
Garb_04G006460.1	LINE	unknown	unknown	unknown	+	ENDO|LINE
Garb_04G006600.1	LTR	Gypsy	Tekay	no	+	INT|Tekay CHD|Tekay
Garb_04G006660.1	LTR	Gypsy	Athila	no	+	PROT|Athila
Garb_04G006690.1	TIR	hAT	unknown	unknown	+	TPase|hAT
Garb_04G006970.1	LINE	unknown	unknown	unknown	-	RH|LINE
Garb_04G006980.1	LTR	Gypsy	Ogre	no	+	GAG|Ogre
Garb_04G006990.1	LTR	Gypsy	Ogre	no	+	aRH|Ogre
Garb_04G007030.1	LTR	Copia	Bianca	no	+	GAG|Bianca
Garb_04G007070.1	LTR	Gypsy	Reina	no	+	INT|Reina CHD|Reina
Garb_04G007210.1	LTR	Gypsy	Ogre	no	+	PROT|Ogre
Garb_04G007220.1	LTR	Gypsy	Ogre	no	+	RT|Ogre aRH|Ogre
Garb_04G007240.1	TIR	MuDR_Mutator	unknown	unknown	+	TPase|MuDR_Mutator
Garb_04G007270.1	TIR	PIF_Harbinger	unknown	unknown	+	TPase|PIF_Harbinger
Garb_04G007330.1	LINE	unknown	unknown	unknown	+	RT|LINE
Garb_04G007400.1	TIR	MuDR_Mutator	unknown	unknown	+	TPase|MuDR_Mutator
Garb_04G007540.1	LTR	Gypsy	Ogre	no	+	RT|Ogre
Garb_04G007550.1	LTR	Gypsy	Ogre	no	+	RH|Ogre
Garb_04G007610.1	TIR	hAT	unknown	unknown	+	TPase|hAT
Garb_04G007650.1	LTR	Gypsy	Tekay	no	+	GAG|Tekay PROT|Tekay
Garb_04G007690.1	LINE	unknown	unknown	unknown	+	RH|LINE
Garb_04G007720.1	LTR	Gypsy	Tekay	no	+	CHD|Tekay
Garb_04G007730.1	LTR	Gypsy	Tekay	no	+	GAG|Tekay
Garb_04G007740.1	LTR	Copia	Ikeros	no	+	GAG|Ikeros
Garb_04G007790.1	LTR	Gypsy	Ogre	no	+	RT|Ogre RH|Ogre
Garb_04G007850.1	LTR	Gypsy	Tekay	no	+	GAG|Tekay
Garb_04G007870.1	LTR	Gypsy	Ogre	no	+	GAG|Ogre
Garb_04G007910.1	LTR	Gypsy	Ogre	no	+	aRH|Ogre
Garb_04G008090.1	LINE	unknown	unknown	unknown	+	RH|LINE
Garb_04G008170.1	LTR	Gypsy	Tekay	no	+	INT|Tekay CHD|Tekay
Garb_04G008180.1	LTR	Gypsy	Tekay	no	+	INT|Tekay CHD|Tekay
Garb_04G008220.1	LTR	Copia	Ivana	no	+	GAG|Ivana
Garb_04G008250.1	LTR	Gypsy	Tekay	no	+	GAG|Tekay
Garb_04G008390.1	LTR	Gypsy	Tekay	no	+	GAG|Tekay
Garb_04G008510.1	LTR	Copia	Angela	no	+	GAG|Angela
Garb_04G008550.1	LINE	unknown	unknown	unknown	+	RH|LINE
Garb_04G008640.1	LTR	Gypsy	Tekay	no	+	GAG|Tekay PROT|Tekay
Garb_04G008750.1	LTR	Gypsy	Tekay	no	+	RT|Tekay RH|Tekay CHD|Tekay
Garb_04G008790.1	LTR	Gypsy	Tekay	no	+	INT|Tekay CHD|Tekay
Garb_04G008800.1	LTR	Gypsy	Tekay	no	+	INT|Tekay
Garb_04G008820.1	LTR	Gypsy	Tekay	no	+	PROT|Tekay RH|Tekay
Garb_04G008890.1	LINE	unknown	unknown	unknown	+	RH|LINE
Garb_04G008900.1	LINE	unknown	unknown	unknown	+	ENDO|LINE RT|LINE
Garb_04G008960.1	LTR	Gypsy	Tekay	no	+	PROT|Tekay
Garb_04G009000.1	LTR	Gypsy	Tekay	no	+	INT|Tekay CHD|Tekay
Garb_04G009010.1	LTR	Gypsy	Tekay	no	+	PROT|Tekay RT|Tekay RH|Tekay
Garb_04G009080.1	LTR	Copia	Ivana	no	+	RT|Ivana
Garb_04G009090.1	LTR	Copia	Bianca	no	+	GAG|Bianca
Garb_04G009110.1	LTR	Gypsy	Tekay	no	+	GAG|Tekay PROT|Tekay
Garb_04G009160.1	LTR	Gypsy	Ogre	no	+	aRH|Ogre
Garb_04G009210.1	LTR	Copia	Ikeros	no	+	GAG|Ikeros
Garb_04G009280.1	LTR	Gypsy	Tekay	no	+	PROT|Tekay
Garb_04G009340.1	LINE	unknown	unknown	unknown	+	RH|LINE
Garb_04G009400.1	TIR	MuDR_Mutator	unknown	unknown	+	TPase|MuDR_Mutator
Garb_04G009560.1	LINE	unknown	unknown	unknown	+	RH|LINE
Garb_04G009880.1	LTR	Gypsy	Tekay	no	+	INT|Tekay CHD|Tekay
Garb_04G009890.1	LTR	Gypsy	Tekay	no	+	RH|Tekay
Garb_04G009900.1	LTR	Gypsy	Tekay	no	+	CHD|Tekay
Garb_04G009920.1	TIR	PIF_Harbinger	unknown	unknown	+	TPase|PIF_Harbinger
Garb_04G009930.1	LTR	Gypsy	Tekay	no	+	PROT|Tekay
Garb_04G009940.1	LTR	Gypsy	Athila	no	+	INT|Athila
Garb_04G009970.1	LTR	Gypsy	mixture	no	+	RH|chromo-unclass INT|Tekay
Garb_04G009990.1	LTR	Gypsy	Tekay	no	+	CHD|Tekay
Garb_04G010030.1	LINE	unknown	unknown	unknown	+	RH|LINE
Garb_04G010040.1	LTR	Gypsy	Tekay	no	+	RT|Tekay RH|Tekay
Garb_04G010050.1	LTR	Gypsy	Tekay	no	+	PROT|Tekay
Garb_04G010110.1	LTR	Gypsy	Tekay	no	+	GAG|Tekay
Garb_04G010120.1	LTR	Gypsy	Tekay	no	+	CHD|Tekay
Garb_04G010160.1	TIR	MuDR_Mutator	unknown	unknown	+	TPase|MuDR_Mutator
Garb_04G010190.1	LTR	Gypsy	Tekay	no	+	CHD|Tekay
Garb_04G010200.1	LTR	Gypsy	Athila	no	+	RT|Athila
Garb_04G010230.1	LTR	Gypsy	Tekay	no	+	GAG|Tekay
Garb_04G010360.1	LTR	Gypsy	Tekay	no	+	RH|Tekay INT|Tekay
Garb_04G010420.1	LTR	Copia	Ale	no	+	GAG|Ale
Garb_04G010430.1	LTR	Gypsy	Tekay	no	+	GAG|Tekay RH|Tekay
Garb_04G010480.1	LTR	Gypsy	Tekay	no	+	PROT|Tekay RT|Tekay RH|Tekay CHD|Tekay
Garb_04G010490.1	LTR	Gypsy	Tekay	no	+	INT|Tekay CHD|Tekay
Garb_04G010500.1	LTR	Gypsy	Tekay	no	+	INT|Tekay
Garb_04G010510.1	LTR	Gypsy	Ogre	no	+	GAG|Ogre
Garb_04G010530.1	LTR	Gypsy	Tekay	no	+	CHD|Tekay
Garb_04G010540.1	LTR	Copia	Angela	no	+	GAG|Angela
Garb_04G010570.1	LTR	Gypsy	Tekay	no	+	PROT|Tekay RH|Tekay
Garb_04G010660.1	LTR	Gypsy	Athila	no	+	INT|Athila
Garb_04G010710.1	LTR	Gypsy	Tekay	no	+	GAG|Tekay
Garb_04G010720.1	LTR	Gypsy	Tekay	no	+	CHD|Tekay
Garb_04G010730.1	LTR	Gypsy	Tekay	no	+	PROT|Tekay RT|Tekay RH|Tekay INT|Tekay CHD|Tekay
Garb_04G010780.1	LTR	Gypsy	Tekay	no	+	PROT|Tekay
Garb_04G010810.1	LTR	Copia	Angela	no	+	PROT|Angela
Garb_04G010840.1	LTR	Gypsy	Tekay	no	+	RH|Tekay INT|Tekay CHD|Tekay
Garb_04G010860.1	LTR	Gypsy	CRM	no	+	INT|CRM CHDCR|CRM
Garb_04G010890.1	LTR	Copia	Ale	no	+	INT|Ale RT|Ale
Garb_04G010930.1	LTR	Gypsy	Tekay	no	+	PROT|Tekay RT|Tekay
Garb_04G010940.1	LTR	Gypsy	Tekay	no	+	RT|Tekay INT|Tekay CHD|Tekay
Garb_04G010970.1	LTR	Gypsy	Tekay	no	+	RH|Tekay
Garb_04G010990.1	LTR	Gypsy	Tekay	no	+	GAG|Tekay
Garb_04G011010.1	LTR	Gypsy	Tekay	no	+	GAG|Tekay
Garb_04G011050.1	LTR	Gypsy	Athila	no	+	PROT|Athila
Garb_04G011060.1	LTR	Gypsy	Ogre	no	+	RT|Ogre RH|Ogre
Garb_04G011090.1	LTR	Gypsy	Tekay	no	+	CHD|Tekay
Garb_04G011100.1	LTR	Gypsy	Tekay	no	+	INT|Tekay CHD|Tekay
Garb_04G011150.1	LTR	Gypsy	Tekay	no	+	CHD|Tekay
Garb_04G011160.1	LTR	Copia	Ivana	no	+	RH|Ivana
Garb_04G011180.1	LTR	Gypsy	Tekay	no	+	CHD|Tekay
Garb_04G011190.1	LTR	Gypsy	Tekay	yes	+	GAG|Tekay PROT|Tekay RT|Tekay RH|Tekay INT|Tekay CHD|Tekay
Garb_04G011200.1	LTR	Gypsy	Tekay	no	+	GAG|Tekay RT|Tekay
Garb_04G011210.1	LTR	Gypsy	Tekay	no	+	INT|Tekay
Garb_04G011230.1	LTR	Gypsy	Tekay	no	+	INT|Tekay CHD|Tekay
Garb_04G011240.1	LTR	Gypsy	Tekay	no	+	PROT|Tekay
Garb_04G011270.1	LTR	Gypsy	Tekay	no	+	PROT|Tekay
Garb_04G011280.1	LINE	unknown	unknown	unknown	+	RH|LINE
Garb_04G011370.1	LTR	Gypsy	Tekay	no	+	RH|Tekay
Garb_04G011380.1	LTR	Gypsy	Tekay	no	+	INT|Tekay CHD|Tekay
Garb_04G011390.1	LTR	Gypsy	Tekay	no	+	CHD|Tekay
Garb_04G011430.1	LTR	Gypsy	Tekay	no	+	INT|Tekay CHD|Tekay
Garb_04G011440.1	LTR	Gypsy	Tekay	no	+	GAG|Tekay RT|Tekay
Garb_04G011460.1	LTR	Gypsy	Tekay	no	+	RH|Tekay INT|Tekay
Garb_04G011470.1	LTR	Gypsy	Ogre	no	+	GAG|Ogre
Garb_04G011510.1	LTR	Gypsy	Ogre	no	+	GAG|Ogre
Garb_04G011520.1	LTR	Gypsy	Athila	no	+	RT|Athila
Garb_04G011540.1	LTR	Gypsy	Tekay	no	+	PROT|Tekay
Garb_04G011550.1	LTR	Gypsy	Tekay	no	+	PROT|Tekay
Garb_04G011560.1	LTR	Gypsy	Tekay	no	+	PROT|Tekay RH|Tekay
Garb_04G011570.1	LTR	Gypsy	Tekay	no	+	CHD|Tekay
Garb_04G011620.1	LTR	Gypsy	Tekay	no	+	RH|Tekay INT|Tekay CHD|Tekay
Garb_04G011650.1	LTR	Gypsy	Athila	no	+	PROT|Athila
Garb_04G011660.1	LTR	Gypsy	Tekay	no	+	RH|Tekay
Garb_04G011750.1	LTR	Copia	Ale	no	+	RT|Ale
Garb_04G011770.1	LTR	Gypsy	Tekay	no	+	INT|Tekay CHD|Tekay
Garb_04G011810.1	LTR	Gypsy	CRM	no	+	RT|CRM RH|CRM
Garb_04G011820.1	LTR	Gypsy	Tekay	no	+	GAG|Tekay
Garb_04G011870.1	LTR	Gypsy	Tekay	no	+	RH|Tekay
Garb_04G011900.1	LTR	Gypsy	Tekay	no	+	RT|Tekay RH|Tekay INT|Tekay
Garb_04G011920.1	LTR	Gypsy	Tekay	no	+	RH|Tekay
Garb_04G011970.1	LTR	Gypsy	Tekay	no	+	RH|Tekay INT|Tekay CHD|Tekay
Garb_04G012000.1	LTR	Gypsy	Tekay	no	+	RT|Tekay
Garb_04G012040.1	LTR	Gypsy	CRM	no	+	GAG|CRM PROT|CRM
Garb_04G012050.1	LTR	Gypsy	CRM	no	+	RH|CRM CHDCR|CRM
Garb_04G012060.1	LTR	Gypsy	CRM	no	+	GAG|CRM PROT|CRM
Garb_04G012070.1	LTR	Gypsy	CRM	no	+	CHDCR|CRM
Garb_04G012080.1	LTR	Gypsy	CRM	no	+	RH|CRM
Garb_04G012090.1	LTR	Gypsy	CRM	no	+	INT|CRM
Garb_04G012100.1	LTR	Gypsy	CRM	no	+	INT|CRM
Garb_04G012110.1	LTR	Gypsy	CRM	no	+	RH|CRM INT|CRM CHDCR|CRM
Garb_04G012120.1	LTR	Gypsy	CRM	no	+	GAG|CRM PROT|CRM
Garb_04G012130.1	LTR	Gypsy	CRM	no	+	CHDCR|CRM
Garb_04G012140.1	LTR	Gypsy	CRM	no	+	PROT|CRM
Garb_04G012210.1	LTR	Gypsy	CRM	no	+	INT|CRM
Garb_04G012220.1	LTR	Gypsy	CRM	no	+	GAG|CRM PROT|CRM
Garb_04G012240.1	LTR	Gypsy	Tekay	no	+	RT|Tekay
Garb_04G012250.1	LTR	Gypsy	Tekay	no	+	CHD|Tekay
Garb_04G012260.1	LTR	Gypsy	Athila	no	+	RT|Athila
Garb_04G012270.1	LTR	Gypsy	Tekay	no	+	CHD|Tekay
Garb_04G012290.1	LTR	Copia	Angela	no	+	GAG|Angela
Garb_04G012320.1	LTR	Copia	Angela	no	+	GAG|Angela
Garb_04G012370.1	LTR	Gypsy	chromo-unclass	no	+	RT|chromo-unclass
Garb_04G012390.1	LTR	Copia	Ivana	no	+	RH|Ivana
Garb_04G012400.1	LTR	Gypsy	Tekay	no	+	INT|Tekay
Garb_04G012410.1	LTR	Gypsy	Tekay	no	+	RT|Tekay
Garb_04G012490.1	LTR	Gypsy	Tekay	no	+	RH|Tekay
Garb_04G012500.1	LTR	Gypsy	Tekay	no	+	RT|Tekay
Garb_04G012510.1	LTR	Gypsy	Tekay	no	+	RT|Tekay RH|Tekay INT|Tekay CHD|Tekay
Garb_04G012530.1	LTR	Gypsy	Tekay	no	+	PROT|Tekay RH|Tekay
Garb_04G012550.1	LTR	Gypsy	Tekay	no	+	GAG|Tekay RT|Tekay
Garb_04G012580.1	LTR	Gypsy	Tekay	no	+	CHD|Tekay
Garb_04G012640.1	LTR	Gypsy	Ogre	no	+	PROT|Ogre
Garb_04G012670.1	LTR	Gypsy	Athila	no	+	PROT|Athila
Garb_04G012690.1	LTR	Gypsy	Tekay	no	+	PROT|Tekay
Garb_04G012710.1	LTR	Gypsy	Tekay	no	+	GAG|Tekay
Garb_04G012720.1	LTR	Gypsy	Tekay	no	+	GAG|Tekay
Garb_04G012730.1	LTR	Gypsy	Tekay	no	+	RH|Tekay INT|Tekay CHD|Tekay
Garb_04G012740.1	LTR	Gypsy	Tekay	no	+	GAG|Tekay
Garb_04G012750.1	LTR	Gypsy	Tekay	no	+	PROT|Tekay RT|Tekay
Garb_04G012800.1	LTR	Gypsy	Tekay	no	+	GAG|Tekay
Garb_04G012820.1	LTR	Gypsy	Tekay	no	+	GAG|Tekay PROT|Tekay
Garb_04G012830.1	LTR	Gypsy	Tekay	no	+	RT|Tekay RH|Tekay
Garb_04G012840.1	TIR	PIF_Harbinger	unknown	unknown	+	TPase|PIF_Harbinger
Garb_04G012900.1	LINE	unknown	unknown	unknown	+	RT|LINE
Garb_04G012930.1	LINE	unknown	unknown	unknown	+	RH|LINE
Garb_04G012940.1	LTR	Copia	Ale	no	+	RH|Ale
Garb_04G012990.1	LTR	Gypsy	Tekay	no	+	INT|Tekay
Garb_04G013000.1	LTR	Gypsy	Tekay	no	+	GAG|Tekay RH|Tekay
Garb_04G013050.1	LTR	Gypsy	Tekay	no	+	INT|Tekay CHD|Tekay
Garb_04G013060.1	LTR	Gypsy	Tekay	no	+	GAG|Tekay
Garb_04G013070.1	LTR	Gypsy	Tekay	no	+	RT|Tekay RH|Tekay
Garb_04G013080.1	LTR	Gypsy	Athila	no	+	INT|Athila
Garb_04G013090.1	LTR	Gypsy	Athila	no	+	PROT|Athila
Garb_04G013190.1	LINE	unknown	unknown	unknown	+	ENDO|LINE RT|LINE
Garb_04G013210.1	LTR	Gypsy	Tekay	no	+	GAG|Tekay PROT|Tekay
Garb_04G013320.1	LTR	Gypsy	Tekay	no	+	RH|Tekay
Garb_04G013330.1	LTR	Gypsy	Tekay	no	+	PROT|Tekay
Garb_04G013380.1	Maverick	unknown	unknown	unknown	+	ATPase|Maverick
Garb_04G013430.1	LTR	Gypsy	Athila	no	+	PROT|Athila
Garb_04G013440.1	LTR	Gypsy	Tekay	no	+	GAG|Tekay
Garb_04G013480.1	LTR	Gypsy	Tekay	no	+	INT|Tekay CHD|Tekay
Garb_04G013500.1	LTR	Gypsy	Athila	no	+	INT|Athila
Garb_04G013510.1	LTR	Gypsy	Athila	no	+	PROT|Athila
Garb_04G013590.1	LTR	Gypsy	Tekay	no	+	PROT|Tekay INT|Tekay
Garb_04G013600.1	LTR	Gypsy	Tekay	no	+	CHD|Tekay
Garb_04G013610.1	LTR	Gypsy	Athila	no	+	RT|Athila
Garb_04G013630.1	TIR	hAT	unknown	unknown	+	TPase|hAT
Garb_04G013660.1	LTR	Gypsy	Tekay	no	+	CHD|Tekay
Garb_04G013670.1	LTR	Gypsy	Tekay	no	+	INT|Tekay CHD|Tekay
Garb_04G013680.1	LTR	Gypsy	Reina	no	+	GAG|Reina PROT|Reina RT|Reina
Garb_04G013690.1	LTR	Gypsy	Tekay	no	+	RH|Tekay
Garb_04G013780.1	LTR	Gypsy	Tekay	no	+	PROT|Tekay RH|Tekay
Garb_04G013790.1	LTR	Gypsy	Tekay	no	+	PROT|Tekay
Garb_04G013830.1	LINE	unknown	unknown	unknown	+	RH|LINE
Garb_04G013840.1	LTR	Gypsy	Tekay	no	+	CHD|Tekay
Garb_04G013870.1	LTR	Gypsy	Tekay	no	+	CHD|Tekay
Garb_04G013880.1	LTR	Gypsy	Tekay	no	+	GAG|Tekay
Garb_04G013890.1	LTR	Gypsy	Tekay	no	+	GAG|Tekay PROT|Tekay
Garb_04G013930.1	LTR	Gypsy	Tekay	no	+	GAG|Tekay
Garb_04G013940.1	TIR	MuDR_Mutator	unknown	unknown	+	TPase|MuDR_Mutator
Garb_04G013960.1	LTR	Gypsy	Tekay	no	+	INT|Tekay
Garb_04G013990.1	LTR	Gypsy	Tekay	no	+	INT|Tekay CHD|Tekay
Garb_04G014010.1	LTR	Gypsy	Athila	no	+	PROT|Athila
Garb_04G014020.1	LTR	Gypsy	Ogre	no	+	aRH|Ogre
Garb_04G014060.1	LTR	Gypsy	Tekay	no	+	GAG|Tekay
Garb_04G014110.1	LTR	Gypsy	Tekay	no	+	GAG|Tekay
Garb_04G014120.1	LTR	Gypsy	Tekay	no	+	CHD|Tekay
Garb_04G014240.1	LTR	Gypsy	Tekay	no	+	RT|Tekay
Garb_04G014290.1	LTR	Gypsy	Tekay	no	+	GAG|Tekay
Garb_04G014350.1	LTR	Gypsy	Tekay	no	+	CHD|Tekay
Garb_04G014380.1	LTR	Gypsy	Tekay	no	+	RH|Tekay INT|Tekay
Garb_04G014390.1	LTR	Gypsy	Tekay	no	+	RT|Tekay
Garb_04G014480.1	LTR	Gypsy	Athila	no	+	RT|Athila
Garb_04G014550.1	LINE	unknown	unknown	unknown	+	RH|LINE
Garb_04G014560.1	LTR	Gypsy	Tekay	no	+	GAG|Tekay
Garb_04G014580.1	LTR	Gypsy	Tekay	no	+	CHD|Tekay
Garb_04G014590.1	LTR	Gypsy	Tekay	no	+	GAG|Tekay
Garb_04G014640.1	LTR	Gypsy	Tekay	no	+	GAG|Tekay
Garb_04G014650.1	LTR	Gypsy	Ogre	no	+	PROT|Ogre
Garb_04G014660.1	LTR	Gypsy	Retand	no	+	RT|Retand RH|Retand
Garb_04G014710.1	LTR	Copia	Bianca	no	+	GAG|Bianca
Garb_04G014720.1	LTR	Copia	Ikeros	no	+	GAG|Ikeros
Garb_04G014750.1	LTR	Copia	Ale	no	+	GAG|Ale
Garb_04G014790.1	LTR	Gypsy	Tekay	no	+	GAG|Tekay
Garb_04G014820.1	LTR	Copia	Ale	no	+	PROT|Ale
Garb_04G014850.1	TIR	MuDR_Mutator	unknown	unknown	+	TPase|MuDR_Mutator
Garb_04G014910.1	TIR	PIF_Harbinger	unknown	unknown	+	TPase|PIF_Harbinger
Garb_04G015030.1	LTR	Gypsy	Tekay	no	+	PROT|Tekay
Garb_04G015080.1	LTR	Gypsy	mixture	no	+	INT|Ogre CHD|Tekay
Garb_04G015120.1	LINE	unknown	unknown	unknown	-	RH|LINE
Garb_04G015180.1	LTR	Gypsy	Athila	no	+	GAG|Athila PROT|Athila
Garb_04G015420.1	LTR	Gypsy	Tekay	no	+	CHD|Tekay
Garb_04G015430.1	LTR	Gypsy	Athila	no	+	PROT|Athila
Garb_04G015440.1	LTR	Gypsy	Tekay	no	+	CHD|Tekay
Garb_04G015480.1	LTR	Gypsy	Reina	no	+	RH|Reina
Garb_04G015540.1	TIR	hAT	unknown	unknown	+	TPase|hAT
Garb_04G015580.1	LTR	Gypsy	Tekay	no	+	INT|Tekay CHD|Tekay
Garb_04G015750.1	LTR	Gypsy	Galadriel	no	+	RT|Galadriel RH|Galadriel INT|Galadriel CHD|Galadriel
Garb_04G015760.1	LTR	Copia	Ale	no	+	RH|Ale
Garb_04G015770.1	LTR	Copia	Ale	no	+	GAG|Ale PROT|Ale INT|Ale
Garb_04G015880.1	LTR	Gypsy	Ogre	no	+	PROT|Ogre
Garb_04G015970.1	LTR	Gypsy	Tekay	no	+	CHD|Tekay
Garb_04G015980.1	LTR	Gypsy	Tekay	no	+	PROT|Tekay RH|Tekay
Garb_04G015990.1	LTR	Gypsy	Tekay	no	+	GAG|Tekay
Garb_04G016030.1	LTR	Gypsy	Tekay	no	+	GAG|Tekay PROT|Tekay RT|Tekay RH|Tekay CHD|Tekay
Garb_04G016050.1	LTR	Gypsy	Ogre	no	+	PROT|Ogre RT|Ogre RH|Ogre
Garb_04G016100.1	LTR	Gypsy	Ogre	no	+	GAG|Ogre
Garb_04G016110.1	LTR	Gypsy	Tekay	no	+	INT|Tekay CHD|Tekay
Garb_04G016180.1	LTR	Gypsy	Tekay	no	+	CHD|Tekay
Garb_04G016190.1	LTR	Gypsy	Tekay	no	+	GAG|Tekay PROT|Tekay
Garb_04G016200.1	LTR	Gypsy	Tekay	no	+	RT|Tekay
Garb_04G016210.1	LTR	Gypsy	Ogre	no	+	aRH|Ogre
Garb_04G016240.1	LTR	Gypsy	Ogre	no	+	PROT|Ogre
Garb_04G016280.1	LTR	Copia	Ivana	no	+	RH|Ivana
Garb_04G016400.1	TIR	Novosib	unknown	unknown	+	TPase|Novosib
Garb_04G016410.1	LTR	Gypsy	Tekay	no	+	GAG|Tekay
Garb_04G016430.1	LTR	Copia	Angela	no	+	PROT|Angela
Garb_04G016440.1	LTR	Copia	Angela	no	+	GAG|Angela
Garb_04G016470.1	LTR	Gypsy	Tekay	no	+	CHD|Tekay
Garb_04G016500.1	TIR	MuDR_Mutator	unknown	unknown	+	TPase|MuDR_Mutator
Garb_04G016690.1	LTR	Gypsy	Tekay	no	+	INT|Tekay CHD|Tekay
Garb_04G016830.1	LTR	Copia	Ale	no	+	RH|Ale
Garb_04G016840.1	TIR	hAT	unknown	unknown	+	TPase|hAT
Garb_04G016890.1	LTR	Gypsy	Ogre	no	+	PROT|Ogre
Garb_04G017120.1	LTR	Copia	Ale	no	+	RH|Ale
Garb_04G017140.1	LTR	Gypsy	Tekay	no	+	RT|Tekay
Garb_04G017200.1	LTR	Copia	Ivana	no	+	RT|Ivana RH|Ivana
Garb_04G017310.1	LINE	unknown	unknown	unknown	+	ENDO|LINE RT|LINE RH|LINE
Garb_04G017430.1	LTR	Gypsy	Ogre	no	+	RH|Ogre
Garb_04G017440.1	LTR	Gypsy	Ogre	no	+	GAG|Ogre PROT|Ogre
Garb_04G017500.1	LTR	Copia	TAR	no	+	GAG|TAR PROT|TAR
Garb_04G017550.1	LTR	Gypsy	Tekay	no	+	RT|Tekay RH|Tekay
Garb_04G017620.1	LTR	Gypsy	Athila	no	+	PROT|Athila
Garb_04G017850.1	TIR	PIF_Harbinger	unknown	unknown	+	TPase|PIF_Harbinger
Garb_04G018010.1	LINE	unknown	unknown	unknown	+	ENDO|LINE RT|LINE
Garb_04G018150.1	LINE	unknown	unknown	unknown	+	RH|LINE
Garb_04G018250.1	LTR	Gypsy	Tekay	no	+	GAG|Tekay INT|Tekay
Garb_04G018300.1	LINE	unknown	unknown	unknown	+	ENDO|LINE RT|LINE RH|LINE
Garb_04G018320.1	LTR	Gypsy	Athila	no	+	GAG|Athila PROT|Athila
Garb_04G018340.1	TIR	PIF_Harbinger	unknown	unknown	+	TPase|PIF_Harbinger
Garb_04G018420.1	LTR	Gypsy	Tekay	no	+	CHD|Tekay
Garb_04G018490.1	LINE	unknown	unknown	unknown	+	RT|LINE
Garb_04G018500.1	LINE	unknown	unknown	unknown	+	ENDO|LINE
Garb_04G018510.1	LINE	unknown	unknown	unknown	+	RT|LINE
Garb_04G018530.1	LINE	unknown	unknown	unknown	+	RT|LINE RH|LINE
Garb_04G018850.1	LTR	Copia	Ivana	no	+	GAG|Ivana
Garb_04G018870.1	LTR	Gypsy	Tekay	no	+	INT|Tekay CHD|Tekay
Garb_04G018880.1	LTR	Gypsy	Tekay	no	+	PROT|Tekay
Garb_04G018950.1	LTR	Gypsy	Tekay	no	+	INT|Tekay CHD|Tekay
Garb_04G019000.1	TIR	PIF_Harbinger	unknown	unknown	+	TPase|PIF_Harbinger
Garb_04G019040.1	LTR	Gypsy	Ogre	no	+	aRH|Ogre
Garb_04G019180.1	LTR	Copia	Ivana	no	+	RT|Ivana RH|Ivana
Garb_04G019230.1	LTR	Copia	Bianca	no	+	GAG|Bianca
Garb_04G019410.1	LTR	Copia	Ale	no	+	RT|Ale RH|Ale
Garb_04G019460.1	LTR	Gypsy	Athila	no	+	PROT|Athila
Garb_04G019510.1	LTR	Copia	Ale	no	+	GAG|Ale PROT|Ale
Garb_04G019530.1	LTR	Gypsy	Tekay	no	+	GAG|Tekay
Garb_04G019770.1	LTR	Gypsy	Tekay	no	+	RH|Tekay
Garb_04G019810.1	LTR	Gypsy	Ogre	no	+	aRH|Ogre INT|Ogre
Garb_04G020040.1	TIR	MuDR_Mutator	unknown	unknown	+	TPase|MuDR_Mutator
Garb_04G020380.1	LTR	Copia	Angela	no	+	GAG|Angela
Garb_04G020610.1	LTR	Gypsy	Ogre	no	+	GAG|Ogre
Garb_04G020620.1	LTR	Gypsy	Ogre	no	+	RT|Ogre
Garb_04G020640.1	LTR	Gypsy	Ogre	no	+	PROT|Ogre
Garb_04G020650.1	LTR	Copia	Ale	no	+	RT|Ale
Garb_04G020660.1	LTR	Copia	Ale	no	+	GAG|Ale
Garb_04G020690.1	LTR	Copia	Ale	no	+	RH|Ale
Garb_04G020700.1	LTR	Copia	Ale	no	+	GAG|Ale
Garb_04G020710.1	LTR	Gypsy	Tekay	no	+	INT|Tekay CHD|Tekay
Garb_04G020740.1	LTR	Gypsy	Tekay	no	+	GAG|Tekay
Garb_04G021080.1	LTR	Gypsy	Ogre	no	+	GAG|Ogre
Garb_04G021100.1	LINE	unknown	unknown	unknown	+	RH|LINE
Garb_04G021300.1	TIR	PIF_Harbinger	unknown	unknown	+	TPase|PIF_Harbinger
Garb_04G021520.1	TIR	MuDR_Mutator	unknown	unknown	+	TPase|MuDR_Mutator
Garb_04G022240.1	LTR	Copia	Ale	no	+	RT|Ale
Garb_04G022280.1	LTR	Copia	Bianca	no	+	GAG|Bianca
Garb_04G022450.1	LTR	Gypsy	Athila	no	+	PROT|Athila
Garb_04G022720.1	LTR	Gypsy	Ogre	no	+	GAG|Ogre
Garb_04G022730.1	LTR	Gypsy	Tekay	no	+	GAG|Tekay
Garb_04G022940.1	LTR	Gypsy	Ogre	no	+	GAG|Ogre PROT|Ogre
Garb_04G023020.1	LTR	Copia	Ale	no	+	RH|Ale
Garb_04G023880.1	LTR	Copia	Ale	no	+	RH|Ale
Garb_04G023890.1	LTR	Gypsy	Athila	no	+	GAG|Athila PROT|Athila
Garb_04G023970.1	LTR	Gypsy	Athila	no	+	PROT|Athila
Garb_04G023980.1	LTR	Gypsy	Athila	no	+	INT|Athila
Garb_04G024000.1	LTR	Copia	Ivana	no	+	GAG|Ivana PROT|Ivana
Garb_04G024070.1	LTR	Copia	Ivana	no	+	GAG|Ivana
Garb_05G000170.1	LTR	Gypsy	Ogre	no	+	aRH|Ogre
Garb_05G000700.1	LTR	Gypsy	Tekay	no	+	CHD|Tekay
Garb_05G000830.1	Maverick	unknown	unknown	unknown	-	PROT|Maverick
Garb_05G000960.1	LTR	Gypsy	Ogre	no	+	PROT|Ogre
Garb_05G001400.1	LTR	Copia	Tork	no	+	PROT|Tork INT|Tork RT|Tork RH|Tork
Garb_05G001640.1	LTR	Copia	Tork	no	+	PROT|Tork INT|Tork RT|Tork RH|Tork
Garb_05G001870.1	LTR	Gypsy	Tekay	no	+	RT|Tekay CHD|Tekay
Garb_05G002290.1	TIR	PIF_Harbinger	unknown	unknown	+	TPase|PIF_Harbinger
Garb_05G003300.1	LTR	Gypsy	Ogre	no	+	aRH|Ogre
Garb_05G003780.1	LTR	Gypsy	Tekay	no	+	PROT|Tekay
Garb_05G004350.1	LTR	Gypsy	Tekay	no	+	PROT|Tekay RT|Tekay RH|Tekay INT|Tekay
Garb_05G004360.1	LTR	Copia	Bianca	no	+	GAG|Bianca
Garb_05G005250.1	TIR	MuDR_Mutator	unknown	unknown	+	TPase|MuDR_Mutator
Garb_05G005430.1	Maverick	unknown	unknown	unknown	+	ATPase|Maverick
Garb_05G005910.1	TIR	MuDR_Mutator	unknown	unknown	+	TPase|MuDR_Mutator
Garb_05G006050.1	LINE	unknown	unknown	unknown	+	RT|LINE RH|LINE
Garb_05G006350.1	LINE	unknown	unknown	unknown	+	ENDO|LINE
Garb_05G006660.1	TIR	PIF_Harbinger	unknown	unknown	+	TPase|PIF_Harbinger
Garb_05G007230.1	LTR	Gypsy	Ogre	no	+	INT|Ogre
Garb_05G007250.1	LTR	Gypsy	Ogre	no	+	GAG|Ogre
Garb_05G007260.1	LTR	Gypsy	CRM	no	+	GAG|CRM PROT|CRM
Garb_05G007690.1	LINE	unknown	unknown	unknown	+	RH|LINE
Garb_05G008340.1	TIR	PIF_Harbinger	unknown	unknown	+	TPase|PIF_Harbinger
Garb_05G008860.1	LTR	Gypsy	Ogre	no	+	aRH|Ogre
Garb_05G009090.1	LTR	Gypsy	Chlamyvir	no	+	CHD|Chlamyvir
Garb_05G009130.1	LINE	unknown	unknown	unknown	+	ENDO|LINE
Garb_05G009220.1	Maverick	unknown	unknown	unknown	+	ATPase|Maverick
Garb_05G009250.1	LTR	Gypsy	Tekay	no	+	CHD|Tekay
Garb_05G009650.1	TIR	MuDR_Mutator	unknown	unknown	+	TPase|MuDR_Mutator
Garb_05G010900.1	TIR	MuDR_Mutator	unknown	unknown	+	TPase|MuDR_Mutator
Garb_05G011700.1	LTR	Copia	Tork	no	+	GAG|Tork
Garb_05G013190.1	LTR	Gypsy	Retand	no	+	aRH|Retand
Garb_05G013350.1	LTR	Gypsy	Tekay	no	+	PROT|Tekay
Garb_05G013560.1	TIR	MuDR_Mutator	unknown	unknown	+	TPase|MuDR_Mutator
Garb_05G014790.1	LTR	Gypsy	Ogre	no	+	GAG|Ogre
Garb_05G014800.1	LTR	Gypsy	Ogre	no	+	PROT|Ogre RH|Ogre
Garb_05G015580.1	LINE	unknown	unknown	unknown	+	RH|LINE
Garb_05G015760.1	LTR	Gypsy	Tekay	no	+	GAG|Tekay
Garb_05G015770.1	LTR	Gypsy	Tekay	no	+	INT|Tekay
Garb_05G017200.1	LTR	Gypsy	Ogre	no	+	GAG|Ogre
Garb_05G017520.1	LTR	Copia	Ale	no	+	RH|Ale
Garb_05G017620.1	LTR	Gypsy	Tekay	no	+	RH|Tekay
Garb_05G017630.1	LTR	Copia	Ale	no	+	GAG|Ale PROT|Ale INT|Ale
Garb_05G017850.1	LTR	Gypsy	Tekay	no	+	GAG|Tekay
Garb_05G018880.1	TIR	MuDR_Mutator	unknown	unknown	+	TPase|MuDR_Mutator
Garb_05G019170.1	LINE	unknown	unknown	unknown	+	RH|LINE
Garb_05G019360.1	LINE	unknown	unknown	unknown	+	RH|LINE
Garb_05G020230.1	TIR	PIF_Harbinger	unknown	unknown	+	TPase|PIF_Harbinger
Garb_05G020340.1	LTR	Gypsy	Athila	no	+	PROT|Athila RH|Athila
Garb_05G020800.1	LTR	Copia	Bianca	no	+	GAG|Bianca
Garb_05G020850.1	LTR	Gypsy	Ogre	no	+	PROT|Ogre
Garb_05G021630.1	LTR	Copia	Ale	no	+	RT|Ale
Garb_05G021840.1	LTR	Gypsy	Ogre	no	+	RT|Ogre RH|Ogre INT|Ogre
Garb_05G021890.1	LINE	unknown	unknown	unknown	+	RT|LINE
Garb_05G021910.1	LTR	Gypsy	Ogre	no	+	GAG|Ogre
Garb_05G021930.1	LTR	Copia	Ale	no	+	PROT|Ale INT|Ale RT|Ale
Garb_05G021960.1	LTR	Gypsy	Ogre	no	+	aRH|Ogre
Garb_05G022040.1	TIR	hAT	unknown	unknown	+	TPase|hAT
Garb_05G022050.1	LINE	unknown	unknown	unknown	+	RH|LINE
Garb_05G022120.1	LTR	Gypsy	Ogre	no	+	PROT|Ogre RT|Ogre RH|Ogre INT|Ogre
Garb_05G023050.1	LINE	unknown	unknown	unknown	+	RH|LINE
Garb_05G023180.1	LTR	Gypsy	Athila	no	+	PROT|Athila
Garb_05G023190.1	LTR	Gypsy	Athila	no	+	PROT|Athila
Garb_05G023200.1	LTR	Gypsy	Ogre	no	+	PROT|Ogre
Garb_05G023550.1	LTR	Copia	Ivana	no	+	RH|Ivana
Garb_05G023910.1	LTR	Copia	Ale	no	+	RH|Ale
Garb_05G024110.1	LTR	Gypsy	Tekay	no	+	GAG|Tekay RT|Tekay RH|Tekay
Garb_05G024340.1	LINE	unknown	unknown	unknown	+	RH|LINE
Garb_05G024460.1	LTR	Gypsy	Tekay	no	+	RT|Tekay RH|Tekay
Garb_05G024680.1	LTR	Copia	Angela	no	+	RT|Angela
Garb_05G024700.1	LINE	unknown	unknown	unknown	+	RH|LINE
Garb_05G024740.1	LINE	unknown	unknown	unknown	+	RT|LINE
Garb_05G024850.1	LTR	Gypsy	Tekay	no	+	INT|Tekay CHD|Tekay
Garb_05G025110.1	LINE	unknown	unknown	unknown	+	RH|LINE
Garb_05G025120.1	LINE	unknown	unknown	unknown	+	ENDO|LINE
Garb_05G025130.1	LTR	Gypsy	Ogre	no	+	PROT|Ogre
Garb_05G025160.1	LTR	Gypsy	Ogre	no	+	GAG|Ogre
Garb_05G025190.1	LINE	unknown	unknown	unknown	+	RH|LINE
Garb_05G025460.1	LINE	unknown	unknown	unknown	+	RH|LINE
Garb_05G025580.1	LINE	unknown	unknown	unknown	+	RT|LINE
Garb_05G026150.1	TIR	MuDR_Mutator	unknown	unknown	+	TPase|MuDR_Mutator
Garb_05G026170.1	TIR	MuDR_Mutator	unknown	unknown	+	TPase|MuDR_Mutator
Garb_05G026430.1	LTR	Copia	Ikeros	no	+	GAG|Ikeros
Garb_05G026520.1	LTR	Gypsy	Ogre	no	+	PROT|Ogre
Garb_05G026530.1	LTR	Gypsy	Ogre	no	+	aRH|Ogre
Garb_05G026540.1	TIR	hAT	unknown	unknown	+	TPase|hAT
Garb_05G026570.1	TIR	hAT	unknown	unknown	+	TPase|hAT
Garb_05G026590.1	LTR	Gypsy	Tekay	no	+	GAG|Tekay
Garb_05G026920.1	pararetrovirus	unknown	unknown	unknown	+	RT|pararetrovirus
Garb_05G027110.1	LTR	Gypsy	Galadriel	no	+	RT|Galadriel
Garb_05G027500.1	TIR	MuDR_Mutator	unknown	unknown	+	TPase|MuDR_Mutator
Garb_05G027670.1	LTR	Gypsy	Ogre	no	+	GAG|Ogre
Garb_05G027680.1	LTR	Gypsy	Ogre	no	+	aRH|Ogre
Garb_05G027690.1	LTR	Gypsy	Ogre	no	+	PROT|Ogre
Garb_05G027700.1	LTR	Gypsy	Ogre	no	+	aRH|Ogre
Garb_05G027710.1	LTR	Gypsy	Ogre	no	+	PROT|Ogre
Garb_05G027730.1	LTR	Gypsy	Ogre	no	+	PROT|Ogre
Garb_05G027800.1	LTR	Gypsy	Tekay	no	+	GAG|Tekay RT|Tekay
Garb_05G027830.1	LTR	Gypsy	Athila	no	+	PROT|Athila
Garb_05G027850.1	LTR	Gypsy	Tekay	no	+	INT|Tekay
Garb_05G027950.1	LTR	Gypsy	Athila	no	+	INT|Athila
Garb_05G028000.1	LTR	Gypsy	Tekay	no	+	RT|Tekay
Garb_05G028050.1	LTR	Gypsy	Ogre	no	+	INT|Ogre
Garb_05G028090.1	LINE	unknown	unknown	unknown	+	RH|LINE
Garb_05G028110.1	LTR	Gypsy	Tekay	no	+	RT|Tekay RH|Tekay INT|Tekay CHD|Tekay
Garb_05G028690.1	LTR	Gypsy	Tekay	no	+	GAG|Tekay
Garb_05G028710.1	LTR	Copia	Tork	no	+	PROT|Tork INT|Tork RT|Tork RH|Tork
Garb_05G028790.1	LTR	Gypsy	Ogre	no	+	PROT|Ogre
Garb_05G028800.1	LTR	Gypsy	Tekay	no	+	PROT|Tekay
Garb_05G028810.1	LTR	Gypsy	Athila	no	+	INT|Athila
Garb_05G028880.1	LTR	Gypsy	Ogre	no	+	GAG|Ogre
Garb_05G028940.1	LTR	Copia	Ivana	no	+	GAG|Ivana
Garb_05G028950.1	LTR	Copia	Ivana	no	+	RT|Ivana
Garb_05G028980.1	LTR	Gypsy	Ogre	no	+	GAG|Ogre
Garb_05G029070.1	LTR	Gypsy	Tekay	no	+	GAG|Tekay PROT|Tekay
Garb_05G029150.1	LTR	Gypsy	Tekay	no	+	GAG|Tekay
Garb_05G029160.1	LTR	Gypsy	Tekay	no	+	PROT|Tekay RT|Tekay
Garb_05G029170.1	LTR	Gypsy	Tekay	no	+	GAG|Tekay
Garb_05G029340.1	LINE	unknown	unknown	unknown	+	RH|LINE
Garb_05G029370.1	LTR	Gypsy	Ogre	no	+	PROT|Ogre
Garb_05G029380.1	LTR	Gypsy	Ogre	no	+	PROT|Ogre
Garb_05G029470.1	pararetrovirus	unknown	unknown	unknown	+	PROT|pararetrovirus
Garb_05G029490.1	LTR	Gypsy	chromo-outgroup	no	+	GAG|chromo-outgroup
Garb_05G029520.1	LTR	Gypsy	Tekay	no	+	PROT|Tekay RT|Tekay RH|Tekay INT|Tekay
Garb_05G029530.1	LINE	unknown	unknown	unknown	+	RH|LINE
Garb_05G029570.1	LTR	Copia	Ivana	no	+	RT|Ivana RH|Ivana
Garb_05G029580.1	LTR	Gypsy	Tekay	no	+	CHD|Tekay
Garb_05G029610.1	LTR	Copia	Ale	no	+	PROT|Ale INT|Ale RT|Ale
Garb_05G029620.1	LTR	Copia	Ale	no	+	RH|Ale
Garb_05G029640.1	LTR	Gypsy	Tekay	no	+	RH|Tekay
Garb_05G029660.1	LTR	Copia	Ale	no	+	GAG|Ale PROT|Ale
Garb_05G029750.1	LTR	Gypsy	Tekay	no	+	RT|Tekay RH|Tekay
Garb_05G029890.1	mixture	mixture	unknown	unknown	+	TPase|hAT RT|Ogre GAG|TAR
Garb_05G029980.1	LTR	Gypsy	Tekay	no	+	INT|Tekay CHD|Tekay
Garb_05G029990.1	LTR	Gypsy	Tekay	no	+	GAG|Tekay
Garb_05G030110.1	TIR	PIF_Harbinger	unknown	unknown	+	TPase|PIF_Harbinger
Garb_05G030140.1	LTR	Copia	Ivana	no	+	GAG|Ivana PROT|Ivana INT|Ivana
Garb_05G030160.1	LTR	Gypsy	Tekay	no	+	PROT|Tekay
Garb_05G030200.1	LTR	Gypsy	Ogre	no	+	INT|Ogre
Garb_05G030210.1	LTR	Gypsy	Ogre	no	+	PROT|Ogre
Garb_05G030230.1	LTR	Copia	Ivana	no	+	GAG|Ivana
Garb_05G030270.1	LTR	Gypsy	Tekay	no	+	GAG|Tekay PROT|Tekay RH|Tekay
Garb_05G030280.1	LTR	Copia	Ivana	no	+	GAG|Ivana INT|Ivana
Garb_05G030290.1	LTR	Copia	Ivana	no	+	RH|Ivana
Garb_05G030340.1	LINE	unknown	unknown	unknown	+	RH|LINE
Garb_05G030380.1	LTR	Gypsy	Tekay	no	+	GAG|Tekay RT|Tekay
Garb_05G030390.1	TIR	hAT	unknown	unknown	+	TPase|hAT
Garb_05G030400.1	LTR	Gypsy	Tekay	no	+	GAG|Tekay PROT|Tekay
Garb_05G030480.1	TIR	PIF_Harbinger	unknown	unknown	+	TPase|PIF_Harbinger
Garb_05G030560.1	LTR	Gypsy	Tekay	no	+	INT|Tekay CHD|Tekay
Garb_05G030570.1	LTR	Gypsy	Tekay	no	+	CHD|Tekay
Garb_05G030610.1	LTR	Gypsy	Tekay	no	+	RT|Tekay INT|Tekay
Garb_05G030660.1	LTR	Copia	Ivana	no	+	RH|Ivana
Garb_05G030670.1	LTR	Gypsy	Ogre	no	+	GAG|Ogre
Garb_05G030680.1	LTR	Gypsy	Tekay	no	+	RT|Tekay
Garb_05G030700.1	LTR	Gypsy	Tekay	no	+	CHD|Tekay
Garb_05G030710.1	LTR	Gypsy	Tekay	no	+	GAG|Tekay
Garb_05G030730.1	LTR	Gypsy	Tekay	no	+	RT|Tekay
Garb_05G030790.1	LTR	Gypsy	Ogre	no	+	GAG|Ogre PROT|Ogre
Garb_05G030800.1	LINE	unknown	unknown	unknown	+	ENDO|LINE
Garb_05G030810.1	LTR	Gypsy	Ogre	no	+	aRH|Ogre
Garb_05G030930.1	LINE	unknown	unknown	unknown	+	RH|LINE
Garb_05G031020.1	LTR	Copia	Bianca	no	+	GAG|Bianca
Garb_05G031090.1	LTR	Copia	Ivana	no	+	RT|Ivana RH|Ivana
Garb_05G031110.1	LTR	Copia	Ale	no	+	PROT|Ale
Garb_05G031540.1	LTR	Copia	TAR	no	+	PROT|TAR RT|TAR
Garb_05G031560.1	LTR	Gypsy	Tekay	no	+	PROT|Tekay
Garb_05G031570.1	LTR	Gypsy	Tekay	no	+	CHD|Tekay
Garb_05G031600.1	LTR	Gypsy	Ogre	no	+	GAG|Ogre
Garb_05G031630.1	LTR	Gypsy	Tekay	no	+	INT|Tekay CHD|Tekay
Garb_05G031650.1	TIR	hAT	unknown	unknown	+	TPase|hAT
Garb_05G031670.1	LTR	Gypsy	Tekay	no	+	INT|Tekay CHD|Tekay
Garb_05G031680.1	LTR	Gypsy	Tekay	no	+	GAG|Tekay
Garb_05G031770.1	LTR	Gypsy	Tekay	no	+	PROT|Tekay
Garb_05G031780.1	LTR	Copia	Ikeros	no	+	GAG|Ikeros
Garb_05G031870.1	LTR	Gypsy	Tekay	no	+	RH|Tekay CHD|Tekay
Garb_05G031890.1	LTR	Copia	Ale	no	+	PROT|Ale RT|Ale RH|Ale
Garb_05G031910.1	LTR	Gypsy	Ogre	no	-	aRH|Ogre
Garb_05G032090.1	LTR	Gypsy	Athila	no	+	PROT|Athila
Garb_05G032100.1	LTR	Gypsy	Tekay	no	+	CHD|Tekay
Garb_05G032160.1	LTR	Gypsy	Tekay	no	+	CHD|Tekay
Garb_05G032170.1	LTR	Gypsy	CRM	no	+	INT|CRM CHDCR|CRM
Garb_05G032180.1	LTR	Gypsy	Tekay	no	+	GAG|Tekay RT|Tekay
Garb_05G032210.1	LINE	unknown	unknown	unknown	+	ENDO|LINE
Garb_05G032240.1	LTR	Gypsy	Tekay	no	+	INT|Tekay CHD|Tekay
Garb_05G032320.1	LTR	Gypsy	Tekay	no	+	GAG|Tekay PROT|Tekay
Garb_05G032330.1	LTR	Gypsy	Tekay	no	+	INT|Tekay CHD|Tekay
Garb_05G032350.1	LTR	Gypsy	Tekay	no	+	GAG|Tekay
Garb_05G032470.1	LTR	Gypsy	Tekay	no	+	GAG|Tekay PROT|Tekay RH|Tekay
Garb_05G032490.1	LINE	unknown	unknown	unknown	+	RT|LINE
Garb_05G032500.1	LTR	Gypsy	Tekay	no	+	CHD|Tekay
Garb_05G032580.1	LTR	Gypsy	Tekay	no	+	CHD|Tekay
Garb_05G032600.1	LTR	Gypsy	CRM	no	+	GAG|CRM PROT|CRM RT|CRM
Garb_05G032610.1	LTR	Gypsy	CRM	no	+	GAG|CRM PROT|CRM
Garb_05G032620.1	LTR	Gypsy	CRM	no	+	PROT|CRM RH|CRM
Garb_05G032630.1	LTR	Gypsy	CRM	no	+	GAG|CRM RT|CRM CHDCR|CRM
Garb_05G032640.1	LTR	Gypsy	CRM	no	+	PROT|CRM RH|CRM
Garb_05G032650.1	LTR	Gypsy	CRM	no	+	GAG|CRM PROT|CRM RT|CRM RH|CRM
Garb_05G032660.1	LTR	Gypsy	CRM	no	+	RH|CRM
Garb_05G032670.1	LTR	Gypsy	CRM	no	+	PROT|CRM
Garb_05G032680.1	LTR	Gypsy	Tekay	no	+	CHD|Tekay
Garb_05G032690.1	LTR	Gypsy	Tekay	no	+	PROT|Tekay RT|Tekay RH|Tekay CHD|Tekay
Garb_05G032700.1	LTR	Gypsy	Tekay	no	+	GAG|Tekay RT|Tekay
Garb_05G032720.1	LTR	Gypsy	Tekay	no	+	CHD|Tekay
Garb_05G032730.1	LTR	Gypsy	Tekay	no	+	INT|Tekay CHD|Tekay
Garb_05G032740.1	LTR	Gypsy	Tekay	no	+	INT|Tekay CHD|Tekay
Garb_05G032750.1	LTR	Gypsy	Tekay	no	+	RT|Tekay
Garb_05G032780.1	LTR	Gypsy	Tekay	no	+	CHD|Tekay
Garb_05G032790.1	LTR	Gypsy	Tekay	no	+	RH|Tekay INT|Tekay CHD|Tekay
Garb_05G032810.1	LTR	Gypsy	Tekay	no	+	INT|Tekay CHD|Tekay
Garb_05G032850.1	LTR	Gypsy	Tekay	no	+	RT|Tekay RH|Tekay INT|Tekay
Garb_05G032860.1	LTR	Copia	Angela	no	+	PROT|Angela
Garb_05G032870.1	LTR	Copia	Ale	no	+	GAG|Ale
Garb_05G032890.1	LTR	Gypsy	Tekay	no	+	GAG|Tekay PROT|Tekay RT|Tekay
Garb_05G032900.1	LTR	Gypsy	Tekay	no	+	GAG|Tekay PROT|Tekay
Garb_05G032930.1	LTR	Gypsy	mixture	no	+	RT|Tekay RH|Ty3_gypsy
Garb_05G032940.1	LTR	Gypsy	Tekay	no	+	INT|Tekay CHD|Tekay
Garb_05G032980.1	LTR	Gypsy	Tekay	no	+	RT|Tekay
Garb_05G033000.1	LTR	Gypsy	Tekay	no	+	CHD|Tekay
Garb_05G033020.1	LTR	Copia	Ivana	no	+	GAG|Ivana PROT|Ivana
Garb_05G033050.1	LTR	Gypsy	Ogre	no	+	PROT|Ogre
Garb_05G033060.1	LTR	Gypsy	Tekay	no	+	GAG|Tekay PROT|Tekay
Garb_05G033180.1	LTR	Gypsy	Tekay	no	+	GAG|Tekay
Garb_05G033190.1	LTR	Gypsy	Tekay	no	+	INT|Tekay CHD|Tekay
Garb_05G033200.1	LTR	Gypsy	Tekay	no	+	CHD|Tekay
Garb_05G033210.1	LTR	Gypsy	Athila	no	+	INT|Athila
Garb_05G033250.1	LTR	Gypsy	Tekay	no	+	GAG|Tekay
Garb_05G033260.1	LINE	unknown	unknown	unknown	+	RT|LINE RH|LINE
Garb_05G033310.1	LTR	Gypsy	Tekay	no	+	GAG|Tekay
Garb_05G033380.1	LTR	Gypsy	Ogre	no	+	PROT|Ogre
Garb_05G033470.1	LINE	unknown	unknown	unknown	+	RH|LINE
Garb_05G033490.1	LTR	Gypsy	Tekay	no	+	GAG|Tekay
Garb_05G033590.1	LTR	Gypsy	Athila	no	+	PROT|Athila
Garb_05G033620.1	LTR	Gypsy	Tekay	no	+	INT|Tekay CHD|Tekay
Garb_05G033630.1	LTR	Gypsy	Tekay	no	+	RT|Tekay
Garb_05G033640.1	LINE	unknown	unknown	unknown	+	RH|LINE
Garb_05G033680.1	LTR	Gypsy	Tekay	no	+	INT|Tekay CHD|Tekay
Garb_05G033800.1	LTR	Copia	TAR	no	+	GAG|TAR
Garb_05G033850.1	LTR	Gypsy	Tekay	no	+	RT|Tekay
Garb_05G033880.1	LTR	Gypsy	Tekay	no	+	INT|Tekay CHD|Tekay
Garb_05G033920.1	LTR	Gypsy	Tekay	no	+	GAG|Tekay RH|Tekay
Garb_05G033940.1	LTR	Gypsy	Tekay	no	+	INT|Tekay
Garb_05G033960.1	LTR	Gypsy	Tekay	no	+	INT|Tekay CHD|Tekay
Garb_05G034000.1	LTR	Gypsy	Tekay	no	+	GAG|Tekay PROT|Tekay
Garb_05G034080.1	LTR	Copia	Ikeros	no	+	GAG|Ikeros PROT|Ikeros
Garb_05G034100.1	LTR	Gypsy	Athila	no	+	RH|Athila INT|Athila
Garb_05G034140.1	LTR	Gypsy	Ogre	no	+	aRH|Ogre
Garb_05G034160.1	LTR	Gypsy	Ogre	no	+	GAG|Ogre
Garb_05G034200.1	LTR	Gypsy	Ogre	no	+	PROT|Ogre
Garb_05G034210.1	LTR	Copia	Ale	no	+	INT|Ale
Garb_05G034250.1	LTR	Gypsy	CRM	no	+	RH|CRM
Garb_05G034290.1	LTR	Copia	Angela	no	+	GAG|Angela
Garb_05G034310.1	LTR	Gypsy	Tekay	no	+	CHD|Tekay
Garb_05G034330.1	LTR	Copia	Angela	no	+	GAG|Angela
Garb_05G034360.1	LTR	Gypsy	Ogre	no	+	PROT|Ogre
Garb_05G034400.1	LTR	Gypsy	Ogre	no	+	aRH|Ogre INT|Ogre
Garb_05G034410.1	LTR	Gypsy	Athila	no	+	RH|Athila
Garb_05G034420.1	LTR	Gypsy	Tekay	no	+	RT|Tekay INT|Tekay
Garb_05G034440.1	LTR	Gypsy	Tekay	no	+	CHD|Tekay INT|Tekay
Garb_05G034450.1	LTR	Gypsy	Tekay	no	+	CHD|Tekay
Garb_05G034470.1	LTR	Gypsy	Tekay	no	+	RT|Tekay
Garb_05G034530.1	LINE	unknown	unknown	unknown	+	RH|LINE
Garb_05G034570.1	LTR	Copia	Tork	no	+	GAG|Tork
Garb_05G034610.1	LINE	unknown	unknown	unknown	+	ENDO|LINE RT|LINE
Garb_05G034620.1	LINE	unknown	unknown	unknown	+	ENDO|LINE RT|LINE
Garb_05G034630.1	LINE	unknown	unknown	unknown	+	ENDO|LINE RT|LINE
Garb_05G034660.1	LINE	unknown	unknown	unknown	+	RH|LINE
Garb_05G034670.1	LINE	unknown	unknown	unknown	+	RH|LINE
Garb_05G034680.1	LINE	unknown	unknown	unknown	+	RH|LINE
Garb_05G034690.1	LINE	unknown	unknown	unknown	+	RH|LINE
Garb_05G034700.1	LTR	Gypsy	Galadriel	no	+	INT|Galadriel
Garb_05G034720.1	LTR	Gypsy	Tekay	no	+	PROT|Tekay
Garb_05G034730.1	LTR	Gypsy	Tekay	no	+	INT|Tekay CHD|Tekay
Garb_05G034770.1	LTR	Gypsy	Tekay	no	+	GAG|Tekay PROT|Tekay
Garb_05G034780.1	LTR	Gypsy	Athila	no	+	PROT|Athila
Garb_05G034820.1	LTR	Gypsy	Tekay	no	+	GAG|Tekay
Garb_05G034830.1	LTR	Gypsy	Tekay	no	+	PROT|Tekay
Garb_05G034840.1	LTR	Gypsy	Tekay	no	+	GAG|Tekay
Garb_05G034850.1	LTR	Gypsy	Tekay	no	+	GAG|Tekay
Garb_05G034870.1	LTR	Gypsy	Reina	no	+	INT|Reina
Garb_05G034890.1	LTR	Gypsy	Tekay	yes	+	GAG|Tekay PROT|Tekay RT|Tekay RH|Tekay INT|Tekay CHD|Tekay
Garb_05G034910.1	LTR	Gypsy	Tekay	no	+	CHD|Tekay
Garb_05G034920.1	LTR	Gypsy	Tekay	no	+	RH|Tekay
Garb_05G034930.1	LTR	Gypsy	Tekay	no	+	GAG|Tekay
Garb_05G034960.1	LTR	Gypsy	Retand	no	+	aRH|Retand
Garb_05G035090.1	LTR	Gypsy	Ogre	no	+	aRH|Ogre
Garb_05G035100.1	LTR	Gypsy	Athila	no	+	GAG|Athila
Garb_05G035150.1	LTR	Gypsy	Tekay	no	+	CHD|Tekay
Garb_05G035190.1	TIR	hAT	unknown	unknown	+	TPase|hAT
Garb_05G035210.1	LTR	Gypsy	Tekay	no	+	INT|Tekay
Garb_05G035290.1	LINE	unknown	unknown	unknown	+	RH|LINE
Garb_05G035340.1	LTR	Gypsy	Tekay	no	+	RT|Tekay RH|Tekay INT|Tekay
Garb_05G035350.1	LTR	Gypsy	Tekay	no	+	CHD|Tekay
Garb_05G035570.1	LTR	Gypsy	Tekay	no	+	PROT|Tekay RT|Tekay RH|Tekay
Garb_05G035580.1	LTR	Gypsy	Tekay	no	+	PROT|Tekay
Garb_05G035600.1	LTR	Gypsy	Tekay	no	+	PROT|Tekay
Garb_05G035640.1	LTR	Gypsy	Athila	no	+	INT|Athila
Garb_05G035660.1	LTR	Copia	Ikeros	no	+	GAG|Ikeros
Garb_05G035740.1	LTR	Gypsy	Ogre	no	+	PROT|Ogre
Garb_05G035930.1	TIR	MuDR_Mutator	unknown	unknown	+	TPase|MuDR_Mutator
Garb_05G036000.1	LTR	Gypsy	Tekay	no	+	PROT|Tekay RH|Tekay INT|Tekay CHD|Tekay
Garb_05G036030.1	LTR	Gypsy	Tekay	no	+	GAG|Tekay
Garb_05G036040.1	LTR	Gypsy	Tekay	no	+	RT|Tekay RH|Tekay
Garb_05G036070.1	LTR	Copia	Angela	no	+	GAG|Angela
Garb_05G036080.1	LTR	Gypsy	Ogre	no	+	aRH|Ogre
Garb_05G036100.1	LTR	Gypsy	Athila	no	+	INT|Athila
Garb_05G036120.1	LTR	Copia	Ale	no	+	RH|Ale
Garb_05G036130.1	LTR	Gypsy	Tekay	no	+	INT|Tekay
Garb_05G036140.1	LTR	Gypsy	Tekay	no	+	GAG|Tekay PROT|Tekay
Garb_05G036180.1	TIR	MuDR_Mutator	unknown	unknown	+	TPase|MuDR_Mutator
Garb_05G036230.1	LTR	Gypsy	Ogre	no	+	GAG|Ogre
Garb_05G036240.1	LTR	Gypsy	Tekay	no	+	CHD|Tekay
Garb_05G036310.1	LTR	Gypsy	Tekay	no	+	INT|Tekay CHD|Tekay
Garb_05G036360.1	LTR	Gypsy	Ogre	no	+	PROT|Ogre
Garb_05G036590.1	LTR	Copia	Ivana	no	+	RH|Ivana
Garb_05G036610.1	LTR	Copia	Ivana	no	+	GAG|Ivana PROT|Ivana
Garb_05G036700.1	LTR	Gypsy	Tekay	no	+	PROT|Tekay
Garb_05G036720.1	LTR	Copia	Ivana	no	+	GAG|Ivana
Garb_05G037010.1	LTR	Gypsy	Ogre	no	+	PROT|Ogre
Garb_05G037020.1	LTR	Gypsy	Ogre	no	+	aRH|Ogre INT|Ogre
Garb_05G037030.1	LTR	Gypsy	Ogre	no	+	PROT|Ogre
Garb_05G037060.1	LTR	Gypsy	Tekay	no	+	RT|Tekay
Garb_05G037120.1	LTR	Gypsy	Ogre	no	+	GAG|Ogre
Garb_05G037210.1	LTR	Gypsy	Tekay	no	+	CHD|Tekay
Garb_05G037220.1	LTR	Copia	Ale	no	+	GAG|Ale PROT|Ale INT|Ale
Garb_05G037230.1	LTR	Copia	Ale	no	+	RT|Ale
Garb_05G037280.1	LTR	Gypsy	Tekay	no	+	GAG|Tekay
Garb_05G037290.1	LTR	Copia	Ivana	no	+	GAG|Ivana PROT|Ivana
Garb_05G037310.1	LTR	Copia	Ale	no	+	GAG|Ale PROT|Ale RH|Ale
Garb_05G037490.1	LINE	unknown	unknown	unknown	+	RH|LINE
Garb_05G037630.1	LINE	unknown	unknown	unknown	+	RH|LINE
Garb_05G037790.1	LTR	Gypsy	Tekay	no	+	RH|Tekay
Garb_05G037910.1	LTR	Copia	Ivana	no	+	RT|Ivana RH|Ivana
Garb_05G038320.1	LTR	Gypsy	Ogre	no	+	PROT|Ogre
Garb_05G038390.1	LINE	unknown	unknown	unknown	+	ENDO|LINE
Garb_05G038430.1	LTR	Copia	Ivana	no	+	GAG|Ivana PROT|Ivana
Garb_05G038520.1	LTR	Gypsy	Ogre	no	+	GAG|Ogre
Garb_05G038690.1	LTR	Gypsy	Tekay	no	+	GAG|Tekay
Garb_05G038750.1	LTR	Gypsy	CRM	no	+	GAG|CRM PROT|CRM RH|Reina
Garb_05G038800.1	LTR	Gypsy	Ogre	no	+	RT|Ogre RH|Ogre INT|Ogre
Garb_05G039130.1	LTR	Gypsy	Ogre	no	+	PROT|Ogre
Garb_05G039150.1	LTR	Gypsy	Ogre	no	+	PROT|Ogre
Garb_05G039160.1	LTR	Copia	Ikeros	no	+	GAG|Ikeros
Garb_05G039200.1	LTR	Gypsy	Reina	no	+	CHD|Reina
Garb_05G039230.1	LTR	Gypsy	Athila	no	+	RH|Athila INT|Athila
Garb_05G039340.1	LINE	unknown	unknown	unknown	+	ENDO|LINE
Garb_05G039390.1	LTR	Copia	Alesia	no	+	RH|Alesia
Garb_05G039400.1	LTR	Copia	Ale	no	+	GAG|Ale PROT|Ale INT|Ale
[truncated: 4,219 more rows]

## Sheet: Table S5
Table S5. LTR-RT family content in four genomes.
RT-family	A2	At	Dt	D5
Tekay	8199	4153	962	245
Ogre	328	362	240	129
Ahiila	228	220	112	124
CRM	97	177	366	234
Galadriel	50	72	79	57
